# Supplementary material for: Movements and dispersal of brown trout (Salmo trutta Linnaeus, 1758) in Mediterranean streams: influence of habitat and biotic factors
Source: PeerJ. 2018 Oct 12;6:e5730. doi: 10.7717/peerj.5730 (PMC6188007; doi:10.7717/peerj.5730)
Supplement: Data S1 [file peerj-06-5730-s005.xlsx]

## Sheet: Mov
River	Sex	Tag	Section1	Date1	Section2	Date2	Mov2
Flamicell		FC7	S7	1993-03-23	F5A	1993-07-10	-700
Flamicell		FF3	S9	1993-03-23	F9A	1993-07-10	-1150
Flamicell		FN1	L2C	1993-03-24	L2C	1993-07-12	0
Flamicell		FV0	L3B	1993-03-24	L3B	1993-07-12	0
Flamicell		FT0	L3A	1993-03-24	L3B	1993-07-12	35
Flamicell		FX3	L3C	1993-03-24	L3C	1993-07-12	0
Flamicell		FY4	L3C	1993-03-24	L3C	1993-07-12	0
Flamicell		FY0	L3C	1993-03-24	L3C	1993-07-12	0
Flamicell	M	L06	L3B	1993-03-24	L3C	1993-07-12	35
Flamicell		FP1	L2C	1993-03-24	L3C	1993-07-12	100
Flamicell		FY6	L3C	1993-03-24	L3C	1993-07-12	0
Flamicell		FS5	L3A	1993-03-24	L3C	1993-07-12	70
Flamicell		FX2	L3C	1993-03-24	L3C	1993-07-12	0
Flamicell		FW9	L3C	1993-03-24	L3C	1993-07-12	0
Flamicell		FY9	L3C	1993-03-24	L3C	1993-07-12	0
Flamicell		FW6	L3C	1993-03-24	L3C	1993-07-12	0
Flamicell		FY3	L3C	1993-03-24	L3C	1993-07-12	0
Flamicell		FU1	L3B	1993-03-24	L3C	1993-07-12	35
Flamicell		LN8	CNC	1993-03-25	CNC	1993-07-10	0
Flamicell		LX9	F4B	1993-03-25	F4B	1993-07-10	0
Flamicell		LB4	F5A	1993-03-25	F5A	1993-07-10	0
Flamicell		LB6	F5A	1993-03-25	F5A	1993-07-10	0
Flamicell	M	LC0	F5B	1993-03-25	F5A	1993-07-10	-33
Flamicell		LB1	F5A	1993-03-25	F5A	1993-07-10	0
Flamicell	F	LB5	F5A	1993-03-25	F5A	1993-07-10	0
Flamicell		LB8	F5A	1993-03-25	F5A	1993-07-10	0
Flamicell		LP4	CNC	1993-03-25	F9A	1993-07-10	-520
Flamicell		LE5	CNC	1993-03-25	F9A	1993-07-10	-520
Flamicell	F	T70	F6C	1993-03-26	F4A	1993-07-10	134
Flamicell		T02	F7C	1993-03-26	F6A	1993-07-11	34
Flamicell		LL1	F7C	1993-03-26	F6A	1993-07-11	34
Flamicell		LK3	F7C	1993-03-26	F6A	1993-07-11	34
Flamicell		T18	F6A	1993-03-26	F6A	1993-07-11	0
Flamicell	F	T35	F6B	1993-03-26	F6A	1993-07-11	-33
Flamicell		T12	F6A	1993-03-26	F6B	1993-07-11	33
Flamicell		TD1	F6C	1993-03-26	F6B	1993-07-11	-33
Flamicell		T16	F6A	1993-03-26	F6B	1993-07-11	33
Flamicell	M	TD2	F6C	1993-03-26	F6B	1993-07-11	-33
Flamicell		TE0	F6B	1993-03-26	F6C	1993-07-11	33
Flamicell	F	TB3	F6B	1993-03-26	F6C	1993-07-11	33
Flamicell		T87	F6C	1993-03-26	F6C	1993-07-11	0
Flamicell		TC8	F6C	1993-03-26	F6C	1993-07-11	0
Flamicell		T57	F6C	1993-03-26	F6C	1993-07-11	0
Flamicell		LK7	F7C	1993-03-26	F7B	1993-07-10	-33
Flamicell		LL5	F7A	1993-03-26	F7B	1993-07-10	33
Flamicell		TD7	F6A	1993-03-26	F7C	1993-07-10	-34
Flamicell		LK5	F7C	1993-03-26	F7C	1993-07-10	0
Flamicell		T07	F7C	1993-03-26	F7C	1993-07-10	0
Flamicell		TL2	F8B	1993-05-20	F8B	1993-07-10	0
Flamicell		TL1	F8B	1993-05-20	F8B	1993-07-10	0
Flamicell		TK6	F8A	1993-05-20	F8B	1993-07-10	33
Flamicell		TK1	F8C	1993-05-20	F8C	1993-07-10	0
Flamicell		TK0	F8C	1993-05-20	F8C	1993-07-10	0
Flamicell		TH1	F9B	1993-05-20	F9A	1993-07-10	-33
Flamicell		TF7	F9B	1993-05-20	F9A	1993-07-10	-33
Flamicell		TJ1	F9A	1993-05-20	F9A	1993-07-10	0
Flamicell		TF2	F9A	1993-05-20	F9A	1993-07-10	0
Flamicell		TF5	F9B	1993-05-20	F9A	1993-07-10	-33
Flamicell		TJ0	F9C	1993-05-20	F9A	1993-07-10	-66
Flamicell		TF6	F9B	1993-05-20	F9A	1993-07-10	-33
Flamicell		TH7	F9B	1993-05-20	F9A	1993-07-10	-33
Flamicell		TJ9	F9B	1993-05-20	F9B	1993-07-10	0
Flamicell	M	EE5	CNC	1993-07-10	CNA	1993-10-25	-119
Flamicell		EJ5	F3A	1993-07-10	CNB	1993-10-25	-160
Flamicell	F	T70	F4A	1993-07-10	F3B	1993-10-25	145
Flamicell	F	E91	F5A	1993-07-10	F4A	1993-10-25	100
Flamicell	F	LB5	F5A	1993-07-10	F4A	1993-10-25	100
Flamicell	M	E97	F5B	1993-07-10	F5A	1993-10-25	-33
Flamicell		EF4	F4A	1993-07-10	F5A	1993-10-25	-100
Flamicell		E84	F5A	1993-07-10	F5B	1993-10-25	33
Flamicell	M	LC0	F5A	1993-07-10	F5B	1993-10-25	33
Flamicell		EH2	F4B	1993-07-10	F5B	1993-10-25	-107
Flamicell	M	E54	F7B	1993-07-10	F5C	1993-10-25	233
Flamicell		EF2	F4A	1993-07-10	F5C	1993-10-25	-34
Flamicell		E47	F7B	1993-07-10	F6A	1993-10-27	67
Flamicell		E38	F7B	1993-07-10	F6A	1993-10-27	67
Flamicell		E78	F7C	1993-07-10	F6A	1993-10-27	34
Flamicell		E68	F7C	1993-07-10	F6A	1993-10-27	34
Flamicell		E62	F7C	1993-07-10	F6B	1993-10-27	67
Flamicell		EA4	CNA	1993-07-10	F6B	1993-10-27	-68
Flamicell		LB6	F5A	1993-07-10	F6B	1993-10-27	-67
Flamicell		LB1	F5A	1993-07-10	F6C	1993-10-27	-34
Flamicell	M	E28	F8C	1993-07-10	F7A	1993-10-25	34
Flamicell		E33	F7A	1993-07-10	F7A	1993-10-25	0
Flamicell		E31	F8C	1993-07-10	F7A	1993-10-25	34
Flamicell		E73	F7C	1993-07-10	F7B	1993-10-25	-33
Flamicell		E65	F7C	1993-07-10	F7B	1993-10-25	-33
Flamicell	M	E74	F7C	1993-07-10	F7B	1993-10-25	-33
Flamicell		E51	F7B	1993-07-10	F7C	1993-10-25	33
Flamicell		E72	F7C	1993-07-10	F7C	1993-10-25	0
Flamicell		TK0	F8C	1993-07-10	F8C	1993-10-25	0
Flamicell		TK1	F8C	1993-07-10	F9C	1993-10-25	-100
Flamicell		EN4	F6A	1993-07-11	F6A	1993-10-27	0
Flamicell	M	EN1	F6A	1993-07-11	F6A	1993-10-27	0
Flamicell		EM8	F6A	1993-07-11	F6A	1993-10-27	0
Flamicell	M	EM3	F6A	1993-07-11	F6A	1993-10-27	0
Flamicell		ES2	F6B	1993-07-11	F6B	1993-10-27	0
Flamicell	M	EP2	F6B	1993-07-11	F6B	1993-10-27	0
Flamicell		EP8	F6B	1993-07-11	F6B	1993-10-27	0
Flamicell	M	ER5	F6B	1993-07-11	F6B	1993-10-27	0
Flamicell	F	T35	F6A	1993-07-11	F6B	1993-10-27	33
Flamicell		EM1	F6A	1993-07-11	F6B	1993-10-27	33
Flamicell		ES3	F6B	1993-07-11	F6C	1993-10-27	33
Flamicell		ER4	F6B	1993-07-11	F6C	1993-10-27	33
Flamicell	M	ER1	F6B	1993-07-11	F6C	1993-10-27	33
Flamicell		ES9	F6C	1993-07-11	F6C	1993-10-27	0
Flamicell		EV2	F6C	1993-07-11	F6C	1993-10-27	0
Flamicell		TC8	F6C	1993-07-11	F6C	1993-10-27	0
Flamicell	M	ET5	F6C	1993-07-11	F6C	1993-10-27	0
Flamicell	M	EP9	F6B	1993-07-11	F6C	1993-10-27	33
Flamicell		T12	F6B	1993-07-11	F6C	1993-10-27	33
Flamicell		ES4	F6B	1993-07-11	F6C	1993-10-27	33
Flamicell		EP7	F6B	1993-07-11	F6C	1993-10-27	33
Flamicell	M	TD2	F6B	1993-07-11	F6C	1993-10-27	33
Flamicell		EN8	F6B	1993-07-11	F6C	1993-10-27	33
Flamicell		ET7	F6C	1993-07-11	F6C	1993-10-27	0
Flamicell	M	ET8	F6C	1993-07-11	F6C	1993-10-27	0
Flamicell		EV1	F6C	1993-07-11	F6C	1993-10-27	0
Flamicell		EW0	F6C	1993-07-11	F6C	1993-10-27	0
Flamicell		EU4	F6C	1993-07-11	F6C	1993-10-27	0
Flamicell		ET0	F6C	1993-07-11	F6C	1993-10-27	0
Flamicell		EU7	F6C	1993-07-11	F6C	1993-10-27	0
Flamicell	F	EV4	F6C	1993-07-11	F6C	1993-10-27	0
Flamicell	F	TB3	F6C	1993-07-11	F6C	1993-10-27	0
Flamicell	M	ET4	F6C	1993-07-11	F6C	1993-10-27	0
Flamicell	M	EV0	F6C	1993-07-11	F6C	1993-10-27	0
Flamicell		EU2	F6C	1993-07-11	F8C	1993-10-25	-200
Flamicell		EK8	L1C	1993-07-11	L1C	1993-10-26	0
Flamicell		ER6	F6B	1993-07-11	S9	1993-10-26	817
Flamicell		DX0	L3C	1993-07-12	L2A	1993-10-26	-160
Flamicell		EW8	L2A	1993-07-12	L2B	1993-10-26	30
Flamicell		EY6	L2C	1993-07-12	L2C	1993-10-26	0
Flamicell		FN1	L2C	1993-07-12	L2C	1993-10-26	0
Flamicell		DH9	L3C	1993-07-12	L2C	1993-10-26	-100
Flamicell		FP1	L3C	1993-07-12	L2C	1993-10-26	-100
Flamicell		DE4	L3B	1993-07-12	L3A	1993-10-26	-35
Flamicell		DJ5	L3C	1993-07-12	L3A	1993-10-26	-70
Flamicell	M	DX1	L3C	1993-07-12	L3A	1993-10-26	-70
Flamicell		EZ7	L3A	1993-07-12	L3A	1993-10-26	0
Flamicell	F	DF5	L3B	1993-07-12	L3A	1993-10-26	-35
Flamicell		DX3	L3C	1993-07-12	L3B	1993-10-26	-35
Flamicell		DX6	L3C	1993-07-12	L3B	1993-10-26	-35
Flamicell	M	L06	L3C	1993-07-12	L3B	1993-10-26	-35
Flamicell		DK2	L3C	1993-07-12	L3B	1993-10-26	-35
Flamicell		DJ6	L3C	1993-07-12	L3B	1993-10-26	-35
Flamicell		DW0	L3C	1993-07-12	L3C	1993-10-26	0
Flamicell	F	DL6	L3C	1993-07-12	L3C	1993-10-26	0
Flamicell	M	DW4	L3C	1993-07-12	L3C	1993-10-26	0
Flamicell	M	DL8	L3C	1993-07-12	L3C	1993-10-26	0
Flamicell		FX2	L3C	1993-07-12	L3C	1993-10-26	0
Flamicell		DK8	L3C	1993-07-12	L3C	1993-10-26	0
Flamicell		DH2	L3C	1993-07-12	L3C	1993-10-26	0
Flamicell		DL4	L3C	1993-07-12	L3C	1993-10-26	0
Flamicell		DX5	L3C	1993-07-12	L3C	1993-10-26	0
Flamicell		DW3	L3C	1993-07-12	L3C	1993-10-26	0
Flamicell		DJ7	L3C	1993-07-12	L3C	1993-10-26	0
Flamicell		FY9	L3C	1993-07-12	L3C	1993-10-26	0
Flamicell		FY3	L3C	1993-07-12	L3C	1993-10-26	0
Flamicell		DW1	L3C	1993-07-12	L3C	1993-10-26	0
Flamicell		DW2	L3C	1993-07-12	L3C	1993-10-26	0
Flamicell		DW6	L3C	1993-07-12	L3C	1993-10-26	0
Flamicell	M	CF3Y	F5A	1993-10-25	CNB	1994-05-30	60
Flamicell		CP7Y	CNC	1993-10-25	CNC	1994-05-30	0
Flamicell	M	CH7Y	F5B	1993-10-25	CNC	1994-05-30	87
Flamicell		CM0Y	CNB	1993-10-25	CNC	1994-05-30	60
Flamicell		TP5	F4C	1993-10-25	CNC	1994-05-30	-60
Flamicell	M	E97	F5A	1993-10-25	CNC	1994-05-30	120
Flamicell	M	TP6	F4C	1993-10-25	F3A	1994-05-30	40
Flamicell		TL3	F5A	1993-10-25	F3A	1994-05-30	220
Flamicell		TR0	F3A	1993-10-25	F3A	1994-05-30	0
Flamicell		CH9Y	F5C	1993-10-25	F5A	1994-05-30	-66
Flamicell		CJ3Y	F5C	1993-10-25	F5B	1994-05-30	-33
Flamicell		E73	F7B	1993-10-25	F6A	1994-05-31	67
Flamicell		CC5Y	F7C	1993-10-25	F6A	1994-05-31	34
Flamicell		CT8Y	F4C	1993-10-25	F6A	1994-05-31	-280
Flamicell		CB3Y	F7B	1993-10-25	F6A	1994-05-31	67
Flamicell	M	CC2Y	F7C	1993-10-25	F6B	1994-05-31	67
Flamicell		TR1	F3A	1993-10-25	F6C	1994-05-31	-254
Flamicell		EF2	F5C	1993-10-25	F6C	1994-05-31	-100
Flamicell	F	TR3	F3A	1993-10-25	F6C	1994-05-31	-254
Flamicell	F	CT6Y	F4B	1993-10-25	F6C	1994-05-31	-174
Flamicell		C78Y	F7A	1993-10-25	F7A	1994-05-30	0
Flamicell		CB6Y	F7B	1993-10-25	F7A	1994-05-30	-33
Flamicell		CA6Y	F7A	1993-10-25	F7A	1994-05-30	0
Flamicell	M	C94Y	F7A	1993-10-25	F7A	1994-05-30	0
Flamicell		C96Y	F7A	1993-10-25	F7A	1994-05-30	0
Flamicell		C98Y	F7A	1993-10-25	F7A	1994-05-30	0
Flamicell		CA4Y	F7A	1993-10-25	F7A	1994-05-30	0
Flamicell		C91Y	F7A	1993-10-25	F7A	1994-05-30	0
Flamicell		CF4Y	F5A	1993-10-25	F7A	1994-05-30	-200
Flamicell		CB4Y	F7B	1993-10-25	F7B	1994-05-30	0
Flamicell		CE3Y	F7B	1993-10-25	F7C	1994-05-30	33
Flamicell		CE1Y	F7B	1993-10-25	F7C	1994-05-30	33
Flamicell		CD0Y	F7C	1993-10-25	F7C	1994-05-30	0
Flamicell		CH6Y	F5B	1993-10-25	F9A	1994-05-30	-433
Flamicell		C59Y	F9C	1993-10-25	F9B	1994-05-30	-33
Flamicell		TS9	L1C	1993-10-26	F3A	1994-05-30	-710
Flamicell		TA5	L1C	1993-10-26	F6B	1994-05-31	-997
Flamicell		TT1	S1	1993-10-26	F7C	1994-05-30	-684
Flamicell	M	TK3	S10	1993-10-26	F8A	1994-05-30	-1075
Flamicell		TS0	L1A	1993-10-26	F9A	1994-05-30	-1250
Flamicell		TS7	L1B	1993-10-26	L1C	1994-05-31	40
Flamicell		TT2	L1C	1993-10-26	L1C	1994-05-31	0
Flamicell		TY0	L3A	1993-10-26	L1C	1994-05-31	-120
Flamicell		TX8	L3A	1993-10-26	L1C	1994-05-31	-120
Flamicell	M	TS8	L1B	1993-10-26	L1C	1994-05-31	40
Flamicell	M	FS0	L2C	1993-10-26	L2A	1994-05-31	-60
Flamicell		DX0	L2A	1993-10-26	L2A	1994-05-31	0
Flamicell		TV7	L2C	1993-10-26	L2B	1994-05-31	-30
Flamicell	M	XA7	L3C	1993-10-26	L2B	1994-05-31	-130
Flamicell	M	DX1	L3A	1993-10-26	L2B	1994-05-31	-60
Flamicell		TT8	L2A	1993-10-26	L2B	1994-05-31	30
Flamicell		TV2	L2C	1993-10-26	L2C	1994-05-31	0
Flamicell		TW6	L2C	1993-10-26	L2C	1994-05-31	0
Flamicell		TW8	L2C	1993-10-26	L2C	1994-05-31	0
Flamicell		TW9	L2C	1993-10-26	L2C	1994-05-31	0
Flamicell	M	TW1	L2C	1993-10-26	L2C	1994-05-31	0
Flamicell		TY5	L3A	1993-10-26	L2C	1994-05-31	-30
Flamicell		X21	L3B	1993-10-26	L2C	1994-05-31	-65
Flamicell		TV9	L2C	1993-10-26	L2C	1994-05-31	0
Flamicell		FP1	L2C	1993-10-26	L2C	1994-05-31	0
Flamicell		TY8	L3A	1993-10-26	L3A	1994-05-31	0
Flamicell		TY1	L3A	1993-10-26	L3A	1994-05-31	0
Flamicell		TY4	L3A	1993-10-26	L3A	1994-05-31	0
Flamicell		TZ8	L3B	1993-10-26	L3A	1994-05-31	-35
Flamicell		EZ7	L3A	1993-10-26	L3A	1994-05-31	0
Flamicell		TZ0	L3A	1993-10-26	L3A	1994-05-31	0
Flamicell		TX0	L2C	1993-10-26	L3A	1994-05-31	30
Flamicell		TV5	L2C	1993-10-26	L3A	1994-05-31	30
Flamicell		TY3	L3A	1993-10-26	L3A	1994-05-31	0
Flamicell	F	DF5	L3A	1993-10-26	L3A	1994-05-31	0
Flamicell		DE4	L3A	1993-10-26	L3B	1994-05-31	35
Flamicell		DW0	L3C	1993-10-26	L3B	1994-05-31	-35
Flamicell		X04	L3B	1993-10-26	L3B	1994-05-31	0
Flamicell		X29	L3B	1993-10-26	L3B	1994-05-31	0
Flamicell		X57	L3C	1993-10-26	L3B	1994-05-31	-35
Flamicell		DJ5	L3A	1993-10-26	L3B	1994-05-31	35
Flamicell		TS3	L1B	1993-10-26	L3B	1994-05-31	195
Flamicell		X91	L3C	1993-10-26	L3B	1994-05-31	-35
Flamicell		X86	L3C	1993-10-26	L3B	1994-05-31	-35
Flamicell		DK2	L3B	1993-10-26	L3B	1994-05-31	0
Flamicell		TZ6	L3B	1993-10-26	L3B	1994-05-31	0
Flamicell		X11	L3B	1993-10-26	L3B	1994-05-31	0
Flamicell		X34	L3B	1993-10-26	L3C	1994-05-31	35
Flamicell		TU6	L2B	1993-10-26	L3C	1994-05-31	130
Flamicell		X26	L3B	1993-10-26	L3C	1994-05-31	35
Flamicell		X67	L3C	1993-10-26	L3C	1994-05-31	0
Flamicell		X35	L3B	1993-10-26	L3C	1994-05-31	35
Flamicell		DX6	L3B	1993-10-26	L3C	1994-05-31	35
Flamicell	F	X00	L3B	1993-10-26	L3C	1994-05-31	35
Flamicell	M	TZ5	L3A	1993-10-26	L3C	1994-05-31	70
Flamicell	F	TV0	L2B	1993-10-26	L3C	1994-05-31	130
Flamicell		X27	L3B	1993-10-26	L3C	1994-05-31	35
Flamicell		FV1	L3B	1993-10-26	L3C	1994-05-31	35
Flamicell		X79	L3C	1993-10-26	L3C	1994-05-31	0
Flamicell		X36	L3B	1993-10-26	L3C	1994-05-31	35
Flamicell		DX3	L3B	1993-10-26	L3C	1994-05-31	35
Flamicell		X99	L3C	1993-10-26	L3C	1994-05-31	0
Flamicell		X23	L3B	1993-10-26	L3C	1994-05-31	35
Flamicell		TX5	L3A	1993-10-26	L3C	1994-05-31	70
Flamicell	F	X78	L3C	1993-10-26	L3C	1994-05-31	0
Flamicell		DK8	L3C	1993-10-26	L3C	1994-05-31	0
Flamicell		X43	L3C	1993-10-26	L3C	1994-05-31	0
Flamicell		X15	L3B	1993-10-26	L3C	1994-05-31	35
Flamicell		J47	F6C	1993-10-27	CNA	1994-05-30	35
Flamicell	M	J18	F6C	1993-10-27	F3A	1994-05-30	254
Flamicell		XK6	F6A	1993-10-27	F6A	1994-05-31	0
Flamicell		XL9	F6A	1993-10-27	F6A	1994-05-31	0
Flamicell		XL7	F6A	1993-10-27	F6A	1994-05-31	0
Flamicell		E38	F6A	1993-10-27	F6A	1994-05-31	0
Flamicell		XL5	F6A	1993-10-27	F6A	1994-05-31	0
Flamicell		XK4	F6A	1993-10-27	F6A	1994-05-31	0
Flamicell	M	XB8	F6A	1993-10-27	F6A	1994-05-31	0
Flamicell		XK2	F6A	1993-10-27	F6B	1994-05-31	33
Flamicell		EM1	F6B	1993-10-27	F6B	1994-05-31	0
Flamicell		XD2	F6B	1993-10-27	F6B	1994-05-31	0
Flamicell		XB0	F6A	1993-10-27	F6B	1994-05-31	33
Flamicell	F	T33	F6B	1993-10-27	F6B	1994-05-31	0
Flamicell		XL3	F6A	1993-10-27	F6B	1994-05-31	33
Flamicell		XE8	F6B	1993-10-27	F6B	1994-05-31	0
Flamicell		J01	F6B	1993-10-27	F6B	1994-05-31	0
Flamicell		XB1	F6A	1993-10-27	F6B	1994-05-31	33
Flamicell		XL6	F6A	1993-10-27	F6B	1994-05-31	33
Flamicell		J10	F6C	1993-10-27	F6C	1994-05-31	0
Flamicell	M	T29	F6C	1993-10-27	F6C	1994-05-31	0
Flamicell		ES3	F6C	1993-10-27	F6C	1994-05-31	0
Flamicell	M	EV0	F6C	1993-10-27	F6C	1994-05-31	0
Flamicell	F	J21	F6C	1993-10-27	F6C	1994-05-31	0
Flamicell		J43	F6C	1993-10-27	F6C	1994-05-31	0
Flamicell		E78	F6A	1993-10-27	F6C	1994-05-31	66
Flamicell		E62	F6B	1993-10-27	F6C	1994-05-31	33
Flamicell		J40	F6C	1993-10-27	F6C	1994-05-31	0
Flamicell		J32	F6C	1993-10-27	F6C	1994-05-31	0
Flamicell		J49	F6C	1993-10-27	F6C	1994-05-31	0
Flamicell		J27	F6C	1993-10-27	F6C	1994-05-31	0
Flamicell		J36	F6C	1993-10-27	F6C	1994-05-31	0
Flamicell	M	J13	F6C	1993-10-27	F6C	1994-05-31	0
Flamicell		ET7	F6C	1993-10-27	F6C	1994-05-31	0
Flamicell		XB2	F6A	1993-10-27	F6C	1994-05-31	66
Flamicell		J31	F6C	1993-10-27	F6C	1994-05-31	0
Flamicell		TC3	F6C	1993-10-27	F6C	1994-05-31	0
Flamicell	M	J16	F6C	1993-10-27	F6C	1994-05-31	0
Flamicell		J06	F6C	1993-10-27	F6C	1994-05-31	0
Flamicell		XL8	F6A	1993-10-27	F6C	1994-05-31	66
Flamicell	M	J41	F6C	1993-10-27	F7B	1994-05-30	-133
Flamicell	M	CF3Y	CNB	1994-05-30	CNA	1994-10-18	-59
Flamicell		J47	CNA	1994-05-30	CNA	1994-10-18	0
Flamicell	M	MD2	F5A	1994-05-30	CNB	1994-10-18	60
Flamicell		TP5	CNC	1994-05-30	F3A	1994-10-18	100
Flamicell		ME5	F3A	1994-05-30	F3A	1994-10-18	0
Flamicell	M	TP6	F3A	1994-05-30	F3A	1994-10-18	0
Flamicell	M	ME7	F3A	1994-05-30	F3A	1994-10-18	0
Flamicell		ME3	F3A	1994-05-30	F3A	1994-10-18	0
Flamicell		ME8	F3A	1994-05-30	F3A	1994-10-18	0
Flamicell		TL3	F3A	1994-05-30	F3C	1994-10-18	50
Flamicell		MD7	CNC	1994-05-30	F4B	1994-10-18	20
Flamicell		E87	F5B	1994-05-30	F5A	1994-10-18	-33
Flamicell		MC8	F7B	1994-05-30	F6A	1994-10-18	67
Flamicell		TT1	F7C	1994-05-30	F6A	1994-10-18	34
Flamicell		CJ3Y	F5B	1994-05-30	F6C	1994-10-18	-67
Flamicell		E94	F5A	1994-05-30	F6C	1994-10-18	-34
Flamicell	M	E97	CNC	1994-05-30	F6C	1994-10-18	-154
Flamicell		MC6	F7A	1994-05-30	F7B	1994-10-17	33
Flamicell		CD0Y	F7C	1994-05-30	F7C	1994-10-17	0
Flamicell		CE3Y	F7C	1994-05-30	F7C	1994-10-17	0
Flamicell		MB8	F8A	1994-05-30	F8A	1994-10-17	0
Flamicell		TR1	F6C	1994-05-31	F2C	1994-10-18	400
Flamicell	M	J13	F6C	1994-05-31	F4A	1994-10-18	134
Flamicell		EF2	F6C	1994-05-31	F5A	1994-10-18	34
Flamicell		MH1	F6A	1994-05-31	F6A	1994-10-18	0
Flamicell		XL5	F6A	1994-05-31	F6A	1994-10-18	0
Flamicell		CB3Y	F6A	1994-05-31	F6A	1994-10-18	0
Flamicell		E38	F6A	1994-05-31	F6A	1994-10-18	0
Flamicell		MH0	F6A	1994-05-31	F6B	1994-10-18	33
Flamicell		MF6	F6A	1994-05-31	F6B	1994-10-18	33
Flamicell		XD2	F6B	1994-05-31	F6B	1994-10-18	0
Flamicell		XE8	F6B	1994-05-31	F6B	1994-10-18	0
Flamicell		EM1	F6B	1994-05-31	F6B	1994-10-18	0
Flamicell		XB0	F6B	1994-05-31	F6B	1994-10-18	0
Flamicell		MK3	F6C	1994-05-31	F6B	1994-10-18	-33
Flamicell		XL8	F6C	1994-05-31	F6B	1994-10-18	-33
Flamicell		TA5	F6B	1994-05-31	F6B	1994-10-18	0
Flamicell	M	J16	F6C	1994-05-31	F6C	1994-10-18	0
Flamicell		T02	F6C	1994-05-31	F6C	1994-10-18	0
Flamicell		E78	F6C	1994-05-31	F6C	1994-10-18	0
Flamicell		XB2	F6C	1994-05-31	F6C	1994-10-18	0
Flamicell	M	T29	F6C	1994-05-31	F6C	1994-10-18	0
Flamicell		MH3	F6B	1994-05-31	F6C	1994-10-18	33
Flamicell		MK5	F6C	1994-05-31	F6C	1994-10-18	0
Flamicell		MK9	F6C	1994-05-31	F6C	1994-10-18	0
Flamicell		J31	F6C	1994-05-31	F6C	1994-10-18	0
Flamicell		MK0	F6C	1994-05-31	F6C	1994-10-18	0
Flamicell		J40	F6C	1994-05-31	F6C	1994-10-18	0
Flamicell		MK2	F6C	1994-05-31	F6C	1994-10-18	0
Flamicell		XL3	F6B	1994-05-31	F6C	1994-10-18	33
Flamicell		J01	F6B	1994-05-31	F6C	1994-10-18	33
Flamicell		MJ6	F6C	1994-05-31	F6C	1994-10-18	0
Flamicell		ET7	F6C	1994-05-31	F6C	1994-10-18	0
Flamicell		MH4	F6B	1994-05-31	F7A	1994-10-17	-133
Flamicell		MN2	L1C	1994-05-31	L1A	1994-10-19	-80
Flamicell		TS7	L1C	1994-05-31	L1C	1994-10-19	0
Flamicell		TU6	L3C	1994-05-31	L2A	1994-10-18	-160
Flamicell		MP0	L2A	1994-05-31	L2A	1994-10-18	0
Flamicell		MP4	L2A	1994-05-31	L2A	1994-10-18	0
Flamicell		TY5	L2C	1994-05-31	L2A	1994-10-18	-60
Flamicell		MU5	L3B	1994-05-31	L2A	1994-10-18	-125
Flamicell		YE1	L3A	1994-05-31	L2A	1994-10-18	-90
Flamicell		MN7	L1C	1994-05-31	L2B	1994-10-18	60
Flamicell		MS6	L2C	1994-05-31	L2B	1994-10-18	-30
Flamicell		FP1	L2C	1994-05-31	L2C	1994-10-18	0
Flamicell		MP2	L2A	1994-05-31	L2C	1994-10-18	60
Flamicell		TV2	L2C	1994-05-31	L3B	1994-10-18	65
Flamicell		DK2	L3B	1994-05-31	L3B	1994-10-18	0
Flamicell		DE4	L3B	1994-05-31	L3B	1994-10-18	0
Flamicell		DX3	L3C	1994-05-31	L3C	1994-10-18	0
Flamicell		MP5	L2A	1994-05-31	L3C	1994-10-18	160
Flamicell		DW0	L3B	1994-05-31	L3C	1994-10-18	35
Flamicell		MV8	L3C	1994-05-31	L3C	1994-10-18	0
Flamicell		MV7	L3C	1994-05-31	L3C	1994-10-18	0
Flamicell		X27	L3C	1994-05-31	L3C	1994-10-18	0
Flamicell		MU7	L3B	1994-05-31	L3C	1994-10-18	35
Flamicell		TW6	L2C	1994-05-31	L3C	1994-10-18	100
Flamicell		MS2	L2C	1994-05-31	L3C	1994-10-18	100
Flamicell		MV6	L3C	1994-05-31	L3C	1994-10-18	0
Flamicell	F	X00	L3C	1994-05-31	L3C	1994-10-18	0
Flamicell		MS5	L2C	1994-05-31	L3C	1994-10-18	100
Flamicell		MR9	L2B	1994-05-31	S12	1994-10-19	-165
Flamicell		EK9	L2A	1994-05-31	S12	1994-10-19	-135
Flamicell		ML2	F6C	1994-05-31	S9	1994-10-19	784
Vallferrera	F	B24	B1A	1993-03-28	B1A	1993-07-06	0
Vallferrera		B25	B1A	1993-03-28	B1A	1993-07-06	0
Vallferrera		B29	B1A	1993-03-28	B1A	1993-07-06	0
Vallferrera	F	B21	B1A	1993-03-28	B1A	1993-07-06	0
Vallferrera		B94	B1A	1993-03-28	B1C	1993-07-06	66
Vallferrera		B46	B1B	1993-03-28	B1B	1993-07-06	0
Vallferrera	M	B41	B1B	1993-03-28	B1B	1993-07-06	0
Vallferrera		B55	B1B	1993-03-28	B1B	1993-07-06	0
Vallferrera		B49	B1B	1993-03-28	B1B	1993-07-06	0
Vallferrera	M	B54	B1B	1993-03-28	B1B	1993-07-06	0
Vallferrera	F	BB1	B1B	1993-03-28	B1B	1993-07-06	0
Vallferrera		BC5	B1B	1993-03-28	B1C	1993-07-06	33
Vallferrera		B37	B1B	1993-03-28	B1C	1993-07-06	33
Vallferrera		B85	B1C	1993-03-28	B1B	1993-07-06	-33
Vallferrera	F	B75	B1C	1993-03-28	B1B	1993-07-06	-33
Vallferrera	M	B88	B1C	1993-03-28	B1B	1993-07-06	-33
Vallferrera	M	B81	B1C	1993-03-28	B1B	1993-07-06	-33
Vallferrera		B61	B1C	1993-03-28	B1C	1993-07-06	0
Vallferrera	F	B62	B1C	1993-03-28	B1C	1993-07-06	0
Vallferrera		BC8	B1C	1993-03-28	B1C	1993-07-06	0
Vallferrera		B78	B1C	1993-03-28	B1C	1993-07-06	0
Vallferrera	M	B87	B1C	1993-03-28	C1	1993-07-07	34
Vallferrera	M	B80	B1C	1993-03-28	C1	1993-07-07	34
Vallferrera	F	B68	B1C	1993-03-28	C5	1993-07-07	134
Vallferrera		BB5	B1C	1993-03-28	C6	1993-07-07	159
Vallferrera		B76	B1C	1993-03-28	A5B	1993-07-09	767
Vallferrera	F	AP2	B2A	1993-03-28	B2A	1993-07-06	0
Vallferrera		AP5	B2A	1993-03-28	B2A	1993-07-06	0
Vallferrera		AP0	B2A	1993-03-28	B2B	1993-07-06	33
Vallferrera		AY2	B2A	1993-03-28	B1A	1993-07-06	100
Vallferrera		AP9	B2A	1993-03-28	C7	1993-07-07	350
Vallferrera	M	AP7	B2A	1993-03-28	A4B	1993-07-08	833
Vallferrera		AZ0	B2B	1993-03-28	B2A	1993-07-06	-33
Vallferrera		AY8	B2B	1993-03-28	B2A	1993-07-06	-33
Vallferrera		AT6	B2B	1993-03-28	B2B	1993-07-06	0
Vallferrera		AR6	B2B	1993-03-28	B2B	1993-07-06	0
Vallferrera	F	AS4	B2B	1993-03-28	B2B	1993-07-06	0
Vallferrera		AT4	B2B	1993-03-28	B2B	1993-07-06	0
Vallferrera		AT1	B2B	1993-03-28	B2B	1993-07-06	0
Vallferrera		AT2	B2B	1993-03-28	B2B	1993-07-06	0
Vallferrera		AT5	B2B	1993-03-28	B2B	1993-07-06	0
Vallferrera		AR1	B2B	1993-03-28	B2C	1993-07-06	33
Vallferrera		AS2	B2B	1993-03-28	B2C	1993-07-06	33
Vallferrera		AU9	B2C	1993-03-28	B3C	1993-07-06	-100
Vallferrera		AV1	B2C	1993-03-28	B2B	1993-07-06	-33
Vallferrera		AW1	B2C	1993-03-28	B2B	1993-07-06	-33
Vallferrera		B00	B2C	1993-03-28	B2C	1993-07-06	0
Vallferrera		AU2	B2C	1993-03-28	B2C	1993-07-06	0
Vallferrera		AW8	B2C	1993-03-28	B2C	1993-07-06	0
Vallferrera	F	AW0	B2C	1993-03-28	B2C	1993-07-06	0
Vallferrera	F	AX1	B2C	1993-03-28	B2C	1993-07-06	0
Vallferrera	M	AZ5	B2C	1993-03-28	C9	1993-07-07	334
Vallferrera		AC1	B3A	1993-03-28	B3A	1993-07-06	0
Vallferrera		AA2	B3A	1993-03-28	B3A	1993-07-06	0
Vallferrera		AB9	B3A	1993-03-28	B3A	1993-07-06	0
Vallferrera		AB1	B3A	1993-03-28	B3A	1993-07-06	0
Vallferrera		AM5	B3A	1993-03-28	B3B	1993-07-06	33
Vallferrera		AC5	B3A	1993-03-28	B3B	1993-07-06	33
Vallferrera	M	AJ5	B3A	1993-03-28	B2B	1993-07-06	133
Vallferrera	F	AA7	B3A	1993-03-28	B2C	1993-07-06	166
Vallferrera		AK5	B3B	1993-03-28	B3B	1993-07-06	0
Vallferrera	F	AC9	B3B	1993-03-28	B3B	1993-07-06	0
Vallferrera		AE0	B3B	1993-03-28	B3B	1993-07-06	0
Vallferrera		AK6	B3B	1993-03-28	B3B	1993-07-06	0
Vallferrera	F	AE1	B3B	1993-03-28	B3C	1993-07-06	33
Vallferrera		AC7	B3B	1993-03-28	B3C	1993-07-06	33
Vallferrera	M	AK1	B3B	1993-03-28	B3C	1993-07-06	33
Vallferrera		AL4	B3C	1993-03-28	B3B	1993-07-06	-33
Vallferrera		AM8	B3C	1993-03-28	B3C	1993-07-06	0
Vallferrera		AM9	B3C	1993-03-28	B3C	1993-07-06	0
Vallferrera		AH0	B3C	1993-03-28	B3C	1993-07-06	0
Vallferrera		AE6	B3C	1993-03-28	B3C	1993-07-06	0
Vallferrera		AF9	B3C	1993-03-28	B3C	1993-07-06	0
Vallferrera		AH3	B3C	1993-03-28	B2A	1993-07-06	34
Vallferrera		AF4	B3C	1993-03-28	B2A	1993-07-06	34
Vallferrera		AF6	B3C	1993-03-28	B2C	1993-07-06	100
Vallferrera		BE3	C1	1993-03-29	C1	1993-07-07	0
Vallferrera	F	BR8	C1	1993-03-29	C1	1993-07-07	0
Vallferrera		BE4	C1	1993-03-29	C1	1993-07-07	0
Vallferrera		BE0	C1	1993-03-29	C1	1993-07-07	0
Vallferrera		BM6	C1	1993-03-29	C1	1993-07-07	0
Vallferrera	F	BE9	C1	1993-03-29	C1	1993-07-07	0
Vallferrera	F	BD9	C1	1993-03-29	C1	1993-07-07	0
Vallferrera		BM1	C1	1993-03-29	C1	1993-07-07	0
Vallferrera		BM9	C1	1993-03-29	C1	1993-07-07	0
Vallferrera	F	BR7	C1	1993-03-29	C2	1993-07-07	25
Vallferrera		BD5	C1	1993-03-29	C2	1993-07-07	25
Vallferrera	F	BE7	C1	1993-03-29	C2	1993-07-07	25
Vallferrera	M	BD3	C1	1993-03-29	A2B	1993-07-08	433
Vallferrera		EV1	C10	1993-03-29	C9	1993-07-07	-25
Vallferrera		EL7	C10	1993-03-29	C10	1993-07-07	0
Vallferrera	F	EV4	C10	1993-03-29	C10	1993-07-07	0
Vallferrera		EV5	C10	1993-03-29	C10	1993-07-07	0
Vallferrera		EM6	C10	1993-03-29	C10	1993-07-07	0
Vallferrera		EM1	C10	1993-03-29	C10	1993-07-07	0
Vallferrera		EU7	C10	1993-03-29	C11	1993-07-07	25
Vallferrera		EV3	C10	1993-03-29	C11	1993-07-07	25
Vallferrera		ER4	C11	1993-03-29	C6	1993-07-07	-125
Vallferrera		EX1	C11	1993-03-29	C9	1993-07-07	-50
Vallferrera		EP4	C11	1993-03-29	C10	1993-07-07	-25
Vallferrera		EX6	C11	1993-03-29	C10	1993-07-07	-25
Vallferrera		ER3	C11	1993-03-29	C11	1993-07-07	0
Vallferrera	F	EP7	C11	1993-03-29	C11	1993-07-07	0
Vallferrera	F	ER5	C11	1993-03-29	C11	1993-07-07	0
Vallferrera		EP0	C11	1993-03-29	C11	1993-07-07	0
Vallferrera	F	ER2	C11	1993-03-29	C12	1993-07-07	25
Vallferrera		EV8	C11	1993-03-29	A1A	1993-07-08	50
Vallferrera	F	EP8	C11	1993-03-29	A3A	1993-07-08	250
Vallferrera	F	EW5	C12	1993-03-29	C11	1993-07-07	-25
Vallferrera		EW6	C12	1993-03-29	C11	1993-07-07	-25
Vallferrera	M	ET4	C12	1993-03-29	C12	1993-07-07	0
Vallferrera		ES3	C12	1993-03-29	C12	1993-07-07	0
Vallferrera	M	ET6	C12	1993-03-29	C12	1993-07-07	0
Vallferrera		ER8	C12	1993-03-29	C12	1993-07-07	0
Vallferrera		ET3	C12	1993-03-29	C12	1993-07-07	0
Vallferrera		ES7	C12	1993-03-29	C12	1993-07-07	0
Vallferrera	M	BH1	C2	1993-03-29	C2	1993-07-07	0
Vallferrera		BN6	C2	1993-03-29	C2	1993-07-07	0
Vallferrera		BF8	C2	1993-03-29	C2	1993-07-07	0
Vallferrera		BF5	C2	1993-03-29	C3	1993-07-07	25
Vallferrera		BH3	C2	1993-03-29	C4	1993-07-07	50
Vallferrera		BS3	C2	1993-03-29	C4	1993-07-07	50
Vallferrera		BN9	C2	1993-03-29	C11	1993-07-07	225
Vallferrera	M	BP3	C3	1993-03-29	B2C	1993-07-06	-184
Vallferrera		BJ8	C3	1993-03-29	C2	1993-07-07	-25
Vallferrera		BJ3	C3	1993-03-29	C3	1993-07-07	0
Vallferrera		BK8	C3	1993-03-29	C4	1993-07-07	25
Vallferrera	M	BT0	C3	1993-03-29	C4	1993-07-07	25
Vallferrera		BT5	C4	1993-03-29	C4	1993-07-07	0
Vallferrera		E48	C4	1993-03-29	C4	1993-07-07	0
Vallferrera	F	BV4	C4	1993-03-29	C4	1993-07-07	0
Vallferrera		BV5	C4	1993-03-29	C4	1993-07-07	0
Vallferrera		BV2	C4	1993-03-29	C4	1993-07-07	0
Vallferrera		E49	C4	1993-03-29	C4	1993-07-07	0
Vallferrera		BW0	C4	1993-03-29	C4	1993-07-07	0
Vallferrera		BV7	C4	1993-03-29	C4	1993-07-07	0
Vallferrera		BV0	C4	1993-03-29	C4	1993-07-07	0
Vallferrera		E51	C4	1993-03-29	C4	1993-07-07	0
Vallferrera		BU9	C4	1993-03-29	C5	1993-07-07	25
Vallferrera		BX5	C5	1993-03-29	C5	1993-07-07	0
Vallferrera		E58	C5	1993-03-29	C5	1993-07-07	0
Vallferrera	M	BX6	C5	1993-03-29	C5	1993-07-07	0
Vallferrera	M	E27	C5	1993-03-29	C5	1993-07-07	0
Vallferrera	F	E57	C5	1993-03-29	C6	1993-07-07	25
Vallferrera	F	BW5	C5	1993-03-29	C6	1993-07-07	25
Vallferrera		E52	C5	1993-03-29	C7	1993-07-07	50
Vallferrera	M	E53	C5	1993-03-29	C9	1993-07-07	100
Vallferrera		BY0	C6	1993-03-29	C5	1993-07-07	-25
Vallferrera		E44	C6	1993-03-29	C5	1993-07-07	-25
Vallferrera		E32	C6	1993-03-29	C6	1993-07-07	0
Vallferrera		E45	C6	1993-03-29	C6	1993-07-07	0
Vallferrera	M	E07	C6	1993-03-29	C6	1993-07-07	0
Vallferrera	F	E43	C6	1993-03-29	C6	1993-07-07	0
Vallferrera	F	BY4	C6	1993-03-29	C6	1993-07-07	0
Vallferrera		E11	C6	1993-03-29	C6	1993-07-07	0
Vallferrera		E35	C6	1993-03-29	C6	1993-07-07	0
Vallferrera		E41	C6	1993-03-29	C6	1993-07-07	0
Vallferrera		E06	C6	1993-03-29	C6	1993-07-07	0
Vallferrera		E36	C6	1993-03-29	C6	1993-07-07	0
Vallferrera		E12	C6	1993-03-29	C7	1993-07-07	25
Vallferrera		E09	C6	1993-03-29	A1A	1993-07-08	175
Vallferrera		E80	C7	1993-03-29	C7	1993-07-07	0
Vallferrera		E75	C7	1993-03-29	C7	1993-07-07	0
Vallferrera		EF9	C7	1993-03-29	C7	1993-07-07	0
Vallferrera		E77	C7	1993-03-29	C7	1993-07-07	0
Vallferrera	F	E83	C7	1993-03-29	C7	1993-07-07	0
Vallferrera	M	E76	C7	1993-03-29	C7	1993-07-07	0
Vallferrera		E92	C8	1993-03-29	C7	1993-07-07	-25
Vallferrera		E93	C8	1993-03-29	C8	1993-07-07	0
Vallferrera		EH5	C8	1993-03-29	C8	1993-07-07	0
Vallferrera		E88	C8	1993-03-29	C8	1993-07-07	0
Vallferrera		EA6	C8	1993-03-29	C8	1993-07-07	0
Vallferrera	F	E97	C8	1993-03-29	C8	1993-07-07	0
Vallferrera	F	EB4	C8	1993-03-29	C8	1993-07-07	0
Vallferrera		EB7	C8	1993-03-29	C8	1993-07-07	0
Vallferrera		EB8	C8	1993-03-29	C9	1993-07-07	25
Vallferrera		EC7	C9	1993-03-29	C4	1993-07-07	-125
Vallferrera		EE4	C9	1993-03-29	C9	1993-07-07	0
Vallferrera		EC5	C9	1993-03-29	C9	1993-07-07	0
Vallferrera	M	EE5	C9	1993-03-29	C9	1993-07-07	0
Vallferrera	F	EJ0	C9	1993-03-29	C9	1993-07-07	0
Vallferrera		EJ5	C9	1993-03-29	C9	1993-07-07	0
Vallferrera	F	ED4	C9	1993-03-29	C9	1993-07-07	0
Vallferrera		EJ6	C9	1993-03-29	C9	1993-07-07	0
Vallferrera		EC6	C9	1993-03-29	C9	1993-07-07	0
Vallferrera		EE6	C9	1993-03-29	C9	1993-07-07	0
Vallferrera		EL1	C9	1993-03-29	C9	1993-07-07	0
Vallferrera		EJ3	C9	1993-03-29	C9	1993-07-07	0
Vallferrera		EC9	C9	1993-03-29	C9	1993-07-07	0
Vallferrera	F	EK2	C9	1993-03-29	C10	1993-07-07	25
Vallferrera		EJ4	C9	1993-03-29	A1C	1993-07-08	166
Vallferrera		FC4	A1A	1993-03-30	C10	1993-07-07	-75
Vallferrera	M	FD1	A1A	1993-03-30	C12	1993-07-07	-25
Vallferrera		F01	A1A	1993-03-30	C12	1993-07-07	-25
Vallferrera		FC1	A1A	1993-03-30	C12	1993-07-07	-25
Vallferrera	F	FC9	A1A	1993-03-30	C12	1993-07-07	-25
Vallferrera		F04	A1A	1993-03-30	C12	1993-07-07	-25
Vallferrera		EZ7	A1A	1993-03-30	A1A	1993-07-08	0
Vallferrera	M	EY6	A1A	1993-03-30	A1A	1993-07-08	0
Vallferrera		F00	A1A	1993-03-30	A1A	1993-07-08	0
Vallferrera		F02	A1A	1993-03-30	A1A	1993-07-08	0
Vallferrera		EY7	A1A	1993-03-30	A1A	1993-07-08	0
Vallferrera		FB6	A1A	1993-03-30	A1A	1993-07-08	0
Vallferrera	M	EY3	A1A	1993-03-30	A1A	1993-07-08	0
Vallferrera		EZ5	A1A	1993-03-30	A1A	1993-07-08	0
Vallferrera	M	FK0	A1A	1993-03-30	A1A	1993-07-08	0
Vallferrera		EZ1	A1A	1993-03-30	A1A	1993-07-08	0
Vallferrera		EY2	A1A	1993-03-30	A4A	1993-07-08	300
Vallferrera		FF1	A1B	1993-03-30	C11	1993-07-07	-83
Vallferrera	M	FM1	A1B	1993-03-30	C12	1993-07-07	-58
Vallferrera	F	F43	A1B	1993-03-30	A1A	1993-07-08	-33
Vallferrera		FM6	A1B	1993-03-30	A1A	1993-07-08	-33
Vallferrera		F39	A1B	1993-03-30	A1A	1993-07-08	-33
Vallferrera		F53	A1B	1993-03-30	A1B	1993-07-08	0
Vallferrera	M	F28	A1B	1993-03-30	A1B	1993-07-08	0
Vallferrera		F38	A1B	1993-03-30	A1B	1993-07-08	0
Vallferrera		F29	A1B	1993-03-30	A1B	1993-07-08	0
Vallferrera	M	F30	A1B	1993-03-30	A1B	1993-07-08	0
Vallferrera	M	FL8	A1B	1993-03-30	A1B	1993-07-08	0
Vallferrera		F40	A1B	1993-03-30	A1B	1993-07-08	0
Vallferrera		FM5	A1B	1993-03-30	A1B	1993-07-08	0
Vallferrera		FF0	A1B	1993-03-30	A1B	1993-07-08	0
Vallferrera		FF5	A1B	1993-03-30	A1B	1993-07-08	0
Vallferrera		F10	A1B	1993-03-30	A1C	1993-07-08	33
Vallferrera		FF9	A1B	1993-03-30	A1C	1993-07-08	33
Vallferrera		F67	A1C	1993-03-30	A1A	1993-07-08	-66
Vallferrera		FB4	A1C	1993-03-30	A1B	1993-07-08	-33
Vallferrera		FN8	A1C	1993-03-30	A1C	1993-07-08	0
Vallferrera		F99	A1C	1993-03-30	A1C	1993-07-08	0
Vallferrera		FJ2	A1C	1993-03-30	A1C	1993-07-08	0
Vallferrera		F83	A1C	1993-03-30	A1C	1993-07-08	0
Vallferrera		FA5	A1C	1993-03-30	A1C	1993-07-08	0
Vallferrera		F74	A1C	1993-03-30	A1C	1993-07-08	0
Vallferrera		FJ6	A1C	1993-03-30	A1C	1993-07-08	0
Vallferrera		F60	A1C	1993-03-30	A1C	1993-07-08	0
Vallferrera	F	F73	A1C	1993-03-30	A1C	1993-07-08	0
Vallferrera	F	FA8	A1C	1993-03-30	A1C	1993-07-08	0
Vallferrera	F	FB0	A1C	1993-03-30	A1C	1993-07-08	0
Vallferrera		FJ7	A1C	1993-03-30	A1C	1993-07-08	0
Vallferrera		F84	A1C	1993-03-30	A1C	1993-07-08	0
Vallferrera	M	FJ8	A1C	1993-03-30	A1C	1993-07-08	0
Vallferrera		FJ4	A1C	1993-03-30	A1C	1993-07-08	0
Vallferrera		FA9	A1C	1993-03-30	A1C	1993-07-08	0
Vallferrera		F61	A1C	1993-03-30	A2A	1993-07-08	34
Vallferrera		FJ0	A1C	1993-03-30	A2A	1993-07-08	34
Vallferrera		F63	A1C	1993-03-30	A3A	1993-07-08	134
Vallferrera		FV9	A2A	1993-03-30	A1C	1993-07-08	-34
Vallferrera		FW3	A2A	1993-03-30	A2A	1993-07-08	0
Vallferrera		HJ0	A2A	1993-03-30	A2A	1993-07-08	0
Vallferrera		H84	A2A	1993-03-30	A2A	1993-07-08	0
Vallferrera		FT1	A2A	1993-03-30	A2A	1993-07-08	0
Vallferrera		HA0	A2A	1993-03-30	A2A	1993-07-08	0
Vallferrera		HA9	A2A	1993-03-30	A2A	1993-07-08	0
Vallferrera	M	H91	A2A	1993-03-30	A2A	1993-07-08	0
Vallferrera		FP9	A2A	1993-03-30	A2A	1993-07-08	0
Vallferrera		FU0	A2A	1993-03-30	A2A	1993-07-08	0
Vallferrera		FV6	A2A	1993-03-30	A2A	1993-07-08	0
Vallferrera		HA1	A2A	1993-03-30	A2A	1993-07-08	0
Vallferrera		FS8	A2A	1993-03-30	A2A	1993-07-08	0
Vallferrera	M	HA7	A2A	1993-03-30	A2A	1993-07-08	0
Vallferrera		FT2	A2A	1993-03-30	A2A	1993-07-08	0
Vallferrera	M	HB2	A2A	1993-03-30	A2B	1993-07-08	33
Vallferrera		FN9	A2A	1993-03-30	A2B	1993-07-08	33
Vallferrera		H82	A2A	1993-03-30	A2B	1993-07-08	33
Vallferrera	F	FS2	A2A	1993-03-30	A2B	1993-07-08	33
Vallferrera		FT9	A2A	1993-03-30	A2B	1993-07-08	33
Vallferrera		H96	A2A	1993-03-30	A2C	1993-07-08	66
Vallferrera		FR2	A2A	1993-03-30	A5A	1993-07-09	300
Vallferrera	M	HA3	A2A	1993-03-30	A5C	1993-07-09	366
Vallferrera	F	FY5	A2B	1993-03-30	A2A	1993-07-08	-33
Vallferrera		FY8	A2B	1993-03-30	A2A	1993-07-08	-33
Vallferrera	M	HL2	A2B	1993-03-30	A2A	1993-07-08	-33
Vallferrera		H29	A2B	1993-03-30	A2A	1993-07-08	-33
Vallferrera		H02	A2B	1993-03-30	A2A	1993-07-08	-33
Vallferrera		HD1	A2B	1993-03-30	A2B	1993-07-08	0
Vallferrera		HL4	A2B	1993-03-30	A2B	1993-07-08	0
Vallferrera	F	H27	A2B	1993-03-30	A2B	1993-07-08	0
Vallferrera		H19	A2B	1993-03-30	A2B	1993-07-08	0
Vallferrera		FZ9	A2B	1993-03-30	A2B	1993-07-08	0
Vallferrera		H28	A2B	1993-03-30	A2B	1993-07-08	0
Vallferrera		FY0	A2B	1993-03-30	A2B	1993-07-08	0
Vallferrera		H24	A2B	1993-03-30	A2C	1993-07-08	33
Vallferrera	M	H10	A2B	1993-03-30	A2C	1993-07-08	33
Vallferrera		HC0	A2B	1993-03-30	A2C	1993-07-08	33
Vallferrera		HC9	A2B	1993-03-30	A2C	1993-07-08	33
Vallferrera	M	H03	A2B	1993-03-30	A2C	1993-07-08	33
Vallferrera		HK4	A2B	1993-03-30	A3A	1993-07-08	67
Vallferrera	M	H40	A2C	1993-03-30	C2	1993-07-07	-441
Vallferrera		H48	A2C	1993-03-30	A2C	1993-07-08	0
Vallferrera		HU4	A2C	1993-03-30	A2C	1993-07-08	0
Vallferrera		H59	A2C	1993-03-30	A2C	1993-07-08	0
Vallferrera		H56	A2C	1993-03-30	A3A	1993-07-08	34
Vallferrera		H43	A2C	1993-03-30	A3A	1993-07-08	34
Vallferrera	M	HF4	A2C	1993-03-30	A3A	1993-07-08	34
Vallferrera	M	H57	A2C	1993-03-30	A3A	1993-07-08	34
Vallferrera		H37	A2C	1993-03-30	A3A	1993-07-08	34
Vallferrera	F	HU2	A2C	1993-03-30	A3A	1993-07-08	34
Vallferrera	M	H74	A2C	1993-03-30	A3A	1993-07-08	34
Vallferrera		H70	A2C	1993-03-30	A3A	1993-07-08	34
Vallferrera		H47	A2C	1993-03-30	A3A	1993-07-08	34
Vallferrera		H45	A2C	1993-03-30	A3A	1993-07-08	34
Vallferrera	M	HF8	A2C	1993-03-30	A3A	1993-07-08	34
Vallferrera	F	H44	A2C	1993-03-30	A3A	1993-07-08	34
Vallferrera		H73	A2C	1993-03-30	A3A	1993-07-08	34
Vallferrera	M	H38	A2C	1993-03-30	A3A	1993-07-08	34
Vallferrera	M	HF6	A2C	1993-03-30	A3A	1993-07-08	34
Vallferrera		H72	A2C	1993-03-30	A3A	1993-07-08	34
Vallferrera		HF9	A2C	1993-03-30	A3A	1993-07-08	34
Vallferrera		H64	A2C	1993-03-30	A3A	1993-07-08	34
Vallferrera		H52	A2C	1993-03-30	A3C	1993-07-08	100
Vallferrera		HU1	A2C	1993-03-30	A4B	1993-07-08	167
Vallferrera		JJ2	A3A	1993-03-31	A2C	1993-07-08	-34
Vallferrera	F	JJ7	A3A	1993-03-31	A3A	1993-07-08	0
Vallferrera	F	JR2	A3A	1993-03-31	A3A	1993-07-08	0
Vallferrera	M	JJ8	A3A	1993-03-31	A3A	1993-07-08	0
Vallferrera	F	JR8	A3A	1993-03-31	A3A	1993-07-08	0
Vallferrera	F	HP5	A3A	1993-03-31	A3A	1993-07-08	0
Vallferrera		HP7	A3A	1993-03-31	A3A	1993-07-08	0
Vallferrera		HU9	A3A	1993-03-31	A3A	1993-07-08	0
Vallferrera	F	HX6	A3A	1993-03-31	A3A	1993-07-08	0
Vallferrera		HZ0	A3A	1993-03-31	A3A	1993-07-08	0
Vallferrera		JH5	A3A	1993-03-31	A3A	1993-07-08	0
Vallferrera		HY0	A3A	1993-03-31	A3A	1993-07-08	0
Vallferrera		JH1	A3A	1993-03-31	A3A	1993-07-08	0
Vallferrera		HY8	A3A	1993-03-31	A3A	1993-07-08	0
Vallferrera		HX9	A3A	1993-03-31	A3A	1993-07-08	0
Vallferrera	F	JH2	A3A	1993-03-31	A3A	1993-07-08	0
Vallferrera		HV3	A3A	1993-03-31	A3A	1993-07-08	0
Vallferrera	M	HY6	A3A	1993-03-31	A3A	1993-07-08	0
Vallferrera		HY4	A3A	1993-03-31	A3A	1993-07-08	0
Vallferrera		HW2	A3A	1993-03-31	A3A	1993-07-08	0
Vallferrera	F	HN8	A3A	1993-03-31	A3A	1993-07-08	0
Vallferrera		HN7	A3A	1993-03-31	A3A	1993-07-08	0
Vallferrera		HP6	A3A	1993-03-31	A3A	1993-07-08	0
Vallferrera		HP1	A3A	1993-03-31	A3A	1993-07-08	0
Vallferrera		HZ2	A3A	1993-03-31	A3A	1993-07-08	0
Vallferrera		HV5	A3A	1993-03-31	A3A	1993-07-08	0
Vallferrera		HM1	A3A	1993-03-31	A3A	1993-07-08	0
Vallferrera		HM6	A3A	1993-03-31	A3A	1993-07-08	0
Vallferrera		HY2	A3A	1993-03-31	A3A	1993-07-08	0
Vallferrera		JS1	A3A	1993-03-31	A3A	1993-07-08	0
Vallferrera		HW7	A3A	1993-03-31	A3A	1993-07-08	0
Vallferrera		HV6	A3A	1993-03-31	A3A	1993-07-08	0
Vallferrera		JJ6	A3A	1993-03-31	A3A	1993-07-08	0
Vallferrera		JJ5	A3A	1993-03-31	A3A	1993-07-08	0
Vallferrera		JR6	A3A	1993-03-31	A3A	1993-07-08	0
Vallferrera		HZ5	A3A	1993-03-31	A3B	1993-07-08	33
Vallferrera		JH3	A3A	1993-03-31	A3C	1993-07-08	66
Vallferrera		HX8	A3A	1993-03-31	A4B	1993-07-08	133
Vallferrera		JR5	A3A	1993-03-31	A4C	1993-07-08	166
Vallferrera	F	J33	A3B	1993-03-31	A2C	1993-07-08	-67
Vallferrera	F	J29	A3B	1993-03-31	A3A	1993-07-08	-33
Vallferrera	F	J09	A3B	1993-03-31	A3A	1993-07-08	-33
Vallferrera		J21	A3B	1993-03-31	A3A	1993-07-08	-33
Vallferrera		HT3	A3B	1993-03-31	A3A	1993-07-08	-33
Vallferrera	F	JM1	A3B	1993-03-31	A3A	1993-07-08	-33
Vallferrera		HT4	A3B	1993-03-31	A3A	1993-07-08	-33
Vallferrera		HS8	A3B	1993-03-31	A3A	1993-07-08	-33
Vallferrera	F	J19	A3B	1993-03-31	A3A	1993-07-08	-33
Vallferrera		J34	A3B	1993-03-31	A3A	1993-07-08	-33
Vallferrera		HR8	A3B	1993-03-31	A3A	1993-07-08	-33
Vallferrera	F	J20	A3B	1993-03-31	A3B	1993-07-08	0
Vallferrera	M	J22	A3B	1993-03-31	A3B	1993-07-08	0
Vallferrera	M	J00	A3B	1993-03-31	A3B	1993-07-08	0
Vallferrera		JK3	A3B	1993-03-31	A3B	1993-07-08	0
Vallferrera		HR1	A3B	1993-03-31	A3B	1993-07-08	0
Vallferrera		J30	A3B	1993-03-31	A3B	1993-07-08	0
Vallferrera		HS0	A3B	1993-03-31	A3B	1993-07-08	0
Vallferrera	F	HT2	A3B	1993-03-31	A3B	1993-07-08	0
Vallferrera		JT0	A3B	1993-03-31	A3B	1993-07-08	0
Vallferrera		J01	A3B	1993-03-31	A3B	1993-07-08	0
Vallferrera		JK5	A3B	1993-03-31	A3B	1993-07-08	0
Vallferrera		J23	A3B	1993-03-31	A3B	1993-07-08	0
Vallferrera		HS3	A3B	1993-03-31	A3B	1993-07-08	0
Vallferrera		J03	A3B	1993-03-31	A3B	1993-07-08	0
Vallferrera		HR5	A3B	1993-03-31	A3B	1993-07-08	0
Vallferrera		J18	A3B	1993-03-31	A3B	1993-07-08	0
Vallferrera	F	HR6	A3B	1993-03-31	A3B	1993-07-08	0
Vallferrera		J17	A3B	1993-03-31	A3B	1993-07-08	0
Vallferrera		JK1	A3B	1993-03-31	A3B	1993-07-08	0
Vallferrera		JS9	A3B	1993-03-31	A3C	1993-07-08	33
Vallferrera		J32	A3B	1993-03-31	A3C	1993-07-08	33
Vallferrera		HT9	A3B	1993-03-31	A4A	1993-07-08	67
Vallferrera	M	J31	A3B	1993-03-31	A4A	1993-07-08	67
Vallferrera	M	J27	A3B	1993-03-31	A4C	1993-07-08	133
Vallferrera		JC6	A3C	1993-03-31	A1C	1993-07-08	-200
Vallferrera		JA3	A3C	1993-03-31	A2A	1993-07-08	-166
Vallferrera		JE2	A3C	1993-03-31	A2B	1993-07-08	-133
Vallferrera		JV7	A3C	1993-03-31	A3A	1993-07-08	-66
Vallferrera	F	JV5	A3C	1993-03-31	A3B	1993-07-08	-33
Vallferrera	F	JV0	A3C	1993-03-31	A3B	1993-07-08	-33
Vallferrera		JN9	A3C	1993-03-31	A3B	1993-07-08	-33
Vallferrera		J69	A3C	1993-03-31	A3B	1993-07-08	-33
Vallferrera		J88	A3C	1993-03-31	A3B	1993-07-08	-33
Vallferrera	F	J42	A3C	1993-03-31	A3C	1993-07-08	0
Vallferrera	F	J56	A3C	1993-03-31	A3C	1993-07-08	0
Vallferrera	M	JN7	A3C	1993-03-31	A3C	1993-07-08	0
Vallferrera	F	J89	A3C	1993-03-31	A3C	1993-07-08	0
Vallferrera		J48	A3C	1993-03-31	A3C	1993-07-08	0
Vallferrera		J86	A3C	1993-03-31	A3C	1993-07-08	0
Vallferrera	M	J76	A3C	1993-03-31	A3C	1993-07-08	0
Vallferrera	F	JV2	A3C	1993-03-31	A3C	1993-07-08	0
Vallferrera	F	JE1	A3C	1993-03-31	A3C	1993-07-08	0
Vallferrera	F	J52	A3C	1993-03-31	A3C	1993-07-08	0
Vallferrera		J92	A3C	1993-03-31	A3C	1993-07-08	0
Vallferrera		JU8	A3C	1993-03-31	A3C	1993-07-08	0
Vallferrera		JF3	A3C	1993-03-31	A3C	1993-07-08	0
Vallferrera		JB4	A3C	1993-03-31	A3C	1993-07-08	0
Vallferrera		J93	A3C	1993-03-31	A3C	1993-07-08	0
Vallferrera		JE7	A3C	1993-03-31	A3C	1993-07-08	0
Vallferrera	F	JV3	A3C	1993-03-31	A3C	1993-07-08	0
Vallferrera	F	JF2	A3C	1993-03-31	A3C	1993-07-08	0
Vallferrera		J90	A3C	1993-03-31	A3C	1993-07-08	0
Vallferrera		JP6	A3C	1993-03-31	A3C	1993-07-08	0
Vallferrera		JP1	A3C	1993-03-31	A3C	1993-07-08	0
Vallferrera		J58	A3C	1993-03-31	A3C	1993-07-08	0
Vallferrera		JD0	A3C	1993-03-31	A3C	1993-07-08	0
Vallferrera		JN0	A3C	1993-03-31	A3C	1993-07-08	0
Vallferrera	M	J54	A3C	1993-03-31	A3C	1993-07-08	0
Vallferrera		J37	A3C	1993-03-31	A3C	1993-07-08	0
Vallferrera		J38	A3C	1993-03-31	A3C	1993-07-08	0
Vallferrera		JD9	A3C	1993-03-31	A3C	1993-07-08	0
Vallferrera		J44	A3C	1993-03-31	A3C	1993-07-08	0
Vallferrera		J82	A3C	1993-03-31	A3C	1993-07-08	0
Vallferrera		JD5	A3C	1993-03-31	A3C	1993-07-08	0
Vallferrera		JA9	A3C	1993-03-31	A3C	1993-07-08	0
Vallferrera		JV9	A3C	1993-03-31	A4A	1993-07-08	34
Vallferrera	F	JB0	A3C	1993-03-31	A4A	1993-07-08	34
Vallferrera		JC8	A3C	1993-03-31	A4A	1993-07-08	34
Vallferrera		JN4	A3C	1993-03-31	A4A	1993-07-08	34
Vallferrera		JD2	A3C	1993-03-31	A4A	1993-07-08	34
Vallferrera		J49	A3C	1993-03-31	A4A	1993-07-08	34
Vallferrera		J51	A3C	1993-03-31	A4A	1993-07-08	34
Vallferrera		J67	A3C	1993-03-31	A4A	1993-07-08	34
Vallferrera		K29	A4A	1993-03-31	A2C	1993-07-08	-134
Vallferrera		KF0	A4A	1993-03-31	A4A	1993-07-08	0
Vallferrera	M	JW1	A4A	1993-03-31	A4A	1993-07-08	0
Vallferrera	F	JY8	A4A	1993-03-31	A4A	1993-07-08	0
Vallferrera		KL6	A4A	1993-03-31	A4A	1993-07-08	0
Vallferrera		K31	A4A	1993-03-31	A4A	1993-07-08	0
Vallferrera		KF4	A4A	1993-03-31	A4A	1993-07-08	0
Vallferrera		K06	A4A	1993-03-31	A4A	1993-07-08	0
Vallferrera		KL1	A4A	1993-03-31	A4A	1993-07-08	0
Vallferrera		K21	A4A	1993-03-31	A4A	1993-07-08	0
Vallferrera	F	JY9	A4A	1993-03-31	A4A	1993-07-08	0
Vallferrera		KL8	A4A	1993-03-31	A4A	1993-07-08	0
Vallferrera	F	KL5	A4A	1993-03-31	A4A	1993-07-08	0
Vallferrera	M	KE8	A4A	1993-03-31	A4B	1993-07-08	33
Vallferrera	F	K28	A4A	1993-03-31	A4B	1993-07-08	33
Vallferrera	M	K23	A4A	1993-03-31	A4B	1993-07-08	33
Vallferrera	F	K17	A4A	1993-03-31	A4B	1993-07-08	33
Vallferrera		K03	A4A	1993-03-31	A4B	1993-07-08	33
Vallferrera		JZ8	A4A	1993-03-31	A4B	1993-07-08	33
Vallferrera		JY4	A4A	1993-03-31	A4B	1993-07-08	33
Vallferrera	F	K11	A4A	1993-03-31	A4B	1993-07-08	33
Vallferrera		K01	A4A	1993-03-31	A5A	1993-07-09	100
Vallferrera		JW6	A4A	1993-03-31	A5A	1993-07-09	100
Vallferrera		K22	A4A	1993-03-31	A5C	1993-07-09	166
Vallferrera		JW7	A4A	1993-03-31	A5C	1993-07-09	166
Vallferrera		K20	A4A	1993-03-31	A5C	1993-07-09	166
Vallferrera	M	JY2	A4A	1993-03-31	A5C	1993-07-09	166
Vallferrera		K78	A4B	1993-03-31	A2A	1993-07-08	-233
Vallferrera	F	K86	A4B	1993-03-31	A4B	1993-07-08	0
Vallferrera	M	K67	A4B	1993-03-31	A4B	1993-07-08	0
Vallferrera	F	KA2	A4B	1993-03-31	A4B	1993-07-08	0
Vallferrera		K42	A4B	1993-03-31	A4B	1993-07-08	0
Vallferrera	M	KM1	A4B	1993-03-31	A4B	1993-07-08	0
Vallferrera	M	KJ9	A4B	1993-03-31	A4B	1993-07-08	0
Vallferrera	M	KH8	A4B	1993-03-31	A4B	1993-07-08	0
Vallferrera	M	KA3	A4B	1993-03-31	A4B	1993-07-08	0
Vallferrera		K83	A4B	1993-03-31	A4C	1993-07-08	33
Vallferrera		K95	A4B	1993-03-31	A4C	1993-07-08	33
Vallferrera		KK0	A4B	1993-03-31	A4C	1993-07-08	33
Vallferrera		K99	A4B	1993-03-31	A4C	1993-07-08	33
Vallferrera	F	KA5	A4B	1993-03-31	A4C	1993-07-08	33
Vallferrera		KJ4	A4B	1993-03-31	A4C	1993-07-08	33
Vallferrera		K35	A4B	1993-03-31	A4C	1993-07-08	33
Vallferrera		K54	A4B	1993-03-31	A4C	1993-07-08	33
Vallferrera	F	KJ0	A4B	1993-03-31	A4C	1993-07-08	33
Vallferrera		KA0	A4B	1993-03-31	A4C	1993-07-08	33
Vallferrera	F	K84	A4B	1993-03-31	A4C	1993-07-08	33
Vallferrera		K38	A4B	1993-03-31	A4C	1993-07-08	33
Vallferrera	M	K39	A4B	1993-03-31	A4C	1993-07-08	33
Vallferrera	F	KH5	A4B	1993-03-31	A4C	1993-07-08	33
Vallferrera		K91	A4B	1993-03-31	A5A	1993-07-09	67
Vallferrera	M	KJ8	A4B	1993-03-31	A5A	1993-07-09	67
Vallferrera		KJ2	A4B	1993-03-31	A5A	1993-07-09	67
Vallferrera		K96	A4B	1993-03-31	A5C	1993-07-09	133
Vallferrera		KD7	A4C	1993-03-31	A4B	1993-07-08	-33
Vallferrera		KB4	A4C	1993-03-31	A4C	1993-07-08	0
Vallferrera	F	KB8	A4C	1993-03-31	A4C	1993-07-08	0
Vallferrera		KM8	A4C	1993-03-31	A4C	1993-07-08	0
Vallferrera	F	KN3	A4C	1993-03-31	A4C	1993-07-08	0
Vallferrera		KD8	A4C	1993-03-31	A4C	1993-07-08	0
Vallferrera	M	KE1	A4C	1993-03-31	A4C	1993-07-08	0
Vallferrera		KM9	A4C	1993-03-31	A4C	1993-07-08	0
Vallferrera	F	KC9	A4C	1993-03-31	A4C	1993-07-08	0
Vallferrera		KE0	A4C	1993-03-31	A4C	1993-07-08	0
Vallferrera		KL0	A4C	1993-03-31	A4C	1993-07-08	0
Vallferrera		KD0	A4C	1993-03-31	A4C	1993-07-08	0
Vallferrera		KC4	A4C	1993-03-31	A4C	1993-07-08	0
Vallferrera	M	KD9	A4C	1993-03-31	A5A	1993-07-09	34
Vallferrera		KD4	A4C	1993-03-31	A5A	1993-07-09	34
Vallferrera	F	KN8	A5A	1993-03-31	A1B	1993-07-08	-367
Vallferrera		KU1	A5A	1993-03-31	A4C	1993-07-08	-34
Vallferrera	F	KP7	A5A	1993-03-31	A5A	1993-07-09	0
Vallferrera		KP3	A5A	1993-03-31	A5A	1993-07-09	0
Vallferrera		KU0	A5A	1993-03-31	A5A	1993-07-09	0
Vallferrera	F	KR8	A5A	1993-03-31	A5A	1993-07-09	0
Vallferrera	F	KR3	A5A	1993-03-31	A5A	1993-07-09	0
Vallferrera	F	KR6	A5A	1993-03-31	A5A	1993-07-09	0
Vallferrera		KS0	A5A	1993-03-31	A5A	1993-07-09	0
Vallferrera		KP5	A5A	1993-03-31	A5A	1993-07-09	0
Vallferrera		KP8	A5A	1993-03-31	A5A	1993-07-09	0
Vallferrera	M	KU2	A5A	1993-03-31	A5A	1993-07-09	0
Vallferrera		KS4	A5A	1993-03-31	A5A	1993-07-09	0
Vallferrera		KP1	A5A	1993-03-31	A5A	1993-07-09	0
Vallferrera		KY8	A5A	1993-03-31	A5A	1993-07-09	0
Vallferrera	M	KN6	A5A	1993-03-31	A5A	1993-07-09	0
Vallferrera		KZ5	A5A	1993-03-31	A5A	1993-07-09	0
Vallferrera	M	KP4	A5A	1993-03-31	A5B	1993-07-09	33
Vallferrera	F	KZ4	A5A	1993-03-31	A5B	1993-07-09	33
Vallferrera		KT3	A5A	1993-03-31	A5B	1993-07-09	33
Vallferrera		L02	A5A	1993-03-31	A5B	1993-07-09	33
Vallferrera	M	KP2	A5A	1993-03-31	A5B	1993-07-09	33
Vallferrera		KS8	A5A	1993-03-31	A5C	1993-07-09	66
Vallferrera		KN9	A5A	1993-03-31	A5C	1993-07-09	66
Vallferrera	F	KV7	A5B	1993-03-31	A5B	1993-07-09	0
Vallferrera	F	KW5	A5B	1993-03-31	A5B	1993-07-09	0
Vallferrera	M	KV5	A5B	1993-03-31	A5B	1993-07-09	0
Vallferrera		KV9	A5B	1993-03-31	A5B	1993-07-09	0
Vallferrera	M	KV4	A5B	1993-03-31	A5C	1993-07-09	33
Vallferrera		L00	A5B	1993-03-31	A5C	1993-07-09	33
Vallferrera		KY3	A5C	1993-03-31	A5C	1993-07-09	0
Vallferrera	F	KX2	A5C	1993-03-31	A5C	1993-07-09	0
Vallferrera	M	L06	A5C	1993-03-31	A5C	1993-07-09	0
Vallferrera		L07	A5C	1993-03-31	A5C	1993-07-09	0
Vallferrera		KX7	A5C	1993-03-31	A5C	1993-07-09	0
Vallferrera		KY1	A5C	1993-03-31	A5C	1993-07-09	0
Vallferrera		KX9	A5C	1993-03-31	A5C	1993-07-09	0
Vallferrera	F	KX6	A5C	1993-03-31	A5C	1993-07-09	0
Vallferrera	F	KX1	A5C	1993-03-31	A5C	1993-07-09	0
Vallferrera		KY4	A5C	1993-03-31	A5C	1993-07-09	0
Vallferrera	F	LW0	B1A	1993-07-06	B3A	1993-11-24	-200
Vallferrera	M	LV8	B1A	1993-07-06	B3A	1993-11-24	-200
Vallferrera	M	LX4	B1A	1993-07-06	B3A	1993-11-24	-200
Vallferrera	F	B21	B1A	1993-07-06	B3B	1993-11-24	-167
Vallferrera	M	LX6	B1A	1993-07-06	C11	1993-11-23	350
Vallferrera	F	LX5	B1A	1993-07-06	A3B	1993-11-25	633
Vallferrera	F	BB1	B1B	1993-07-06	B3B	1993-11-24	-200
Vallferrera	F	LZ7	B1B	1993-07-06	B3B	1993-11-24	-200
Vallferrera	M	B41	B1B	1993-07-06	B3B	1993-11-24	-200
Vallferrera	M	B88	B1B	1993-07-06	B3B	1993-11-24	-200
Vallferrera		M00	B1B	1993-07-06	B3C	1993-11-24	-167
Vallferrera	F	B75	B1B	1993-07-06	B3C	1993-11-24	-167
Vallferrera	F	LZ5	B1B	1993-07-06	C12	1993-11-23	342
Vallferrera		B61	B1C	1993-07-06	B3C	1993-11-24	-200
Vallferrera		M06	B1C	1993-07-06	B3C	1993-11-24	-200
Vallferrera		M08	B1C	1993-07-06	B3C	1993-11-24	-200
Vallferrera	M	M11	B1C	1993-07-06	B3C	1993-11-24	-200
Vallferrera	F	B62	B1C	1993-07-06	C1	1993-11-23	34
Vallferrera		B37	B1C	1993-07-06	C3	1993-11-23	84
Vallferrera		AF4	B2A	1993-07-06	B2A	1993-11-22	0
Vallferrera		LL8	B2A	1993-07-06	B2A	1993-11-22	0
Vallferrera		LN3	B2A	1993-07-06	B2A	1993-11-22	0
Vallferrera		LM1	B2A	1993-07-06	B2B	1993-11-22	33
Vallferrera		AZ0	B2A	1993-07-06	B2B	1993-11-22	33
Vallferrera	F	LM2	B2A	1993-07-06	B1C	1993-11-22	166
Vallferrera	F	AP2	B2A	1993-07-06	C3	1993-11-23	250
Vallferrera	M	LP8	B2B	1993-07-06	B3B	1993-11-24	-100
Vallferrera	M	LP2	B2B	1993-07-06	B2B	1993-11-22	0
Vallferrera	F	AS4	B2B	1993-07-06	B2C	1993-11-22	33
Vallferrera	F	LS0	B2B	1993-07-06	B2C	1993-11-22	33
Vallferrera	F	LP6	B2B	1993-07-06	B2C	1993-11-22	33
Vallferrera	M	AJ5	B2B	1993-07-06	B1A	1993-11-22	67
Vallferrera	F	LR3	B2B	1993-07-06	B1C	1993-11-22	133
Vallferrera	M	LU5	B2C	1993-07-06	B3A	1993-11-24	-166
Vallferrera		LV4	B2C	1993-07-06	B2C	1993-11-22	0
Vallferrera		LT4	B2C	1993-07-06	B2C	1993-11-22	0
Vallferrera	F	LU8	B2C	1993-07-06	B2C	1993-11-22	0
Vallferrera	F	AW0	B2C	1993-07-06	B2C	1993-11-22	0
Vallferrera	F	LV1	B2C	1993-07-06	B2C	1993-11-22	0
Vallferrera	F	LV0	B2C	1993-07-06	B2C	1993-11-22	0
Vallferrera	M	LV2	B2C	1993-07-06	C3	1993-11-23	184
Vallferrera		LT8	B2C	1993-07-06	C4	1993-11-23	209
Vallferrera	M	BP3	B2C	1993-07-06	C4	1993-11-23	209
Vallferrera	F	LU0	B2C	1993-07-06	C7	1993-11-23	284
Vallferrera	F	AX1	B2C	1993-07-06	A3C	1993-11-25	700
Vallferrera		LD9	B3A	1993-07-06	B2A	1993-11-22	100
Vallferrera		LH4	B3B	1993-07-06	B2C	1993-11-22	133
Vallferrera		LH8	B3B	1993-07-06	B1B	1993-11-22	200
Vallferrera	F	AC9	B3B	1993-07-06	B1B	1993-11-22	200
Vallferrera	F	L71	B3B	1993-07-06	C8	1993-11-23	442
Vallferrera	F	AE1	B3C	1993-07-06	B2B	1993-11-22	67
Vallferrera	M	LL5	B3C	1993-07-06	B1C	1993-11-22	200
Vallferrera	M	AK1	B3C	1993-07-06	C2	1993-11-23	259
Vallferrera	F	LK3	B3C	1993-07-06	C8	1993-11-23	409
Vallferrera		AH0	B3C	1993-07-06	A2B	1993-11-24	667
Vallferrera	F	M67	C1	1993-07-07	C1	1993-11-23	0
Vallferrera	F	BR8	C1	1993-07-07	C1	1993-11-23	0
Vallferrera	F	BD9	C1	1993-07-07	C1	1993-11-23	0
Vallferrera	F	M17	C1	1993-07-07	C1	1993-11-23	0
Vallferrera	M	M22	C1	1993-07-07	C1	1993-11-23	0
Vallferrera	M	M64	C1	1993-07-07	C2	1993-11-23	25
Vallferrera	F	BE9	C1	1993-07-07	C3	1993-11-23	50
Vallferrera		BM6	C1	1993-07-07	C10	1993-11-23	225
Vallferrera	M	B87	C1	1993-07-07	C12	1993-11-23	275
Vallferrera	M	B80	C1	1993-07-07	A3C	1993-11-25	566
Vallferrera	F	EV4	C10	1993-07-07	B2B	1993-11-22	-392
Vallferrera		MZ7	C10	1993-07-07	C3	1993-11-23	-175
Vallferrera	F	MZ6	C10	1993-07-07	C10	1993-11-23	0
Vallferrera	M	MX8	C10	1993-07-07	C10	1993-11-23	0
Vallferrera	F	MX7	C10	1993-07-07	C11	1993-11-23	25
Vallferrera		MX5	C10	1993-07-07	A1B	1993-11-24	108
Vallferrera	F	MU2	C10	1993-07-07	A2B	1993-11-24	208
Vallferrera		BN9	C11	1993-07-07	C3	1993-11-23	-200
Vallferrera	F	EP7	C11	1993-07-07	C11	1993-11-23	0
Vallferrera	F	MY1	C11	1993-07-07	C11	1993-11-23	0
Vallferrera	M	MY2	C11	1993-07-07	C11	1993-11-23	0
Vallferrera	M	MY4	C11	1993-07-07	C11	1993-11-23	0
Vallferrera	F	EW5	C11	1993-07-07	C12	1993-11-23	25
Vallferrera	M	MV5	C11	1993-07-07	A1A	1993-11-24	50
Vallferrera	F	CJ0	C12	1993-07-07	C9	1993-11-23	-75
Vallferrera		MW5	C12	1993-07-07	C10	1993-11-23	-50
Vallferrera	M	ET4	C12	1993-07-07	C12	1993-11-23	0
Vallferrera	M	ET6	C12	1993-07-07	C12	1993-11-23	0
Vallferrera	F	ER2	C12	1993-07-07	A1A	1993-11-24	25
Vallferrera	F	FC9	C12	1993-07-07	A1A	1993-11-24	25
Vallferrera	M	N05	C12	1993-07-07	A1A	1993-11-24	25
Vallferrera		N02	C12	1993-07-07	A1B	1993-11-24	58
Vallferrera	M	FM1	C12	1993-07-07	A1B	1993-11-24	58
Vallferrera	F	BE7	C2	1993-07-07	C1	1993-11-23	-25
Vallferrera	M	M29	C2	1993-07-07	C1	1993-11-23	-25
Vallferrera		BN6	C2	1993-07-07	C2	1993-11-23	0
Vallferrera	F	M72	C2	1993-07-07	C2	1993-11-23	0
Vallferrera	F	M26	C2	1993-07-07	C2	1993-11-23	0
Vallferrera	M	M56	C2	1993-07-07	C2	1993-11-23	0
Vallferrera	F	M31	C2	1993-07-07	C6	1993-11-23	100
Vallferrera	M	H40	C2	1993-07-07	A2C	1993-11-24	441
Vallferrera	M	BH1	C2	1993-07-07	A2C	1993-11-24	441
Vallferrera		M59	C3	1993-07-07	C2	1993-11-23	-25
Vallferrera	M	M60	C3	1993-07-07	C2	1993-11-23	-25
Vallferrera	F	M38	C3	1993-07-07	C3	1993-11-23	0
Vallferrera	M	M61	C3	1993-07-07	C3	1993-11-23	0
Vallferrera	M	M45	C3	1993-07-07	C3	1993-11-23	0
Vallferrera		M44	C3	1993-07-07	C4	1993-11-23	25
Vallferrera	M	M39	C3	1993-07-07	C4	1993-11-23	25
Vallferrera	F	M89	C4	1993-07-07	C3	1993-11-23	-25
Vallferrera	M	BT0	C4	1993-07-07	C3	1993-11-23	-25
Vallferrera		M77	C4	1993-07-07	C4	1993-11-23	0
Vallferrera		M83	C4	1993-07-07	C4	1993-11-23	0
Vallferrera		M84	C4	1993-07-07	C4	1993-11-23	0
Vallferrera		BT5	C4	1993-07-07	C4	1993-11-23	0
Vallferrera	F	BV4	C4	1993-07-07	C4	1993-11-23	0
Vallferrera	F	MD5	C4	1993-07-07	C4	1993-11-23	0
Vallferrera		M79	C4	1993-07-07	C6	1993-11-23	50
Vallferrera	M	MD2	C4	1993-07-07	C6	1993-11-23	50
Vallferrera		BY0	C5	1993-07-07	C5	1993-11-23	0
Vallferrera	F	MA2	C5	1993-07-07	C5	1993-11-23	0
Vallferrera	M	BX6	C5	1993-07-07	C6	1993-11-23	25
Vallferrera	M	E27	C5	1993-07-07	C6	1993-11-23	25
Vallferrera		BU9	C5	1993-07-07	C10	1993-11-23	125
Vallferrera	F	BY4	C6	1993-07-07	C3	1993-11-23	-75
Vallferrera	F	MC0	C6	1993-07-07	C4	1993-11-23	-50
Vallferrera	F	BW5	C6	1993-07-07	C5	1993-11-23	-25
Vallferrera	M	MB4	C6	1993-07-07	C5	1993-11-23	-25
Vallferrera	M	MC3	C6	1993-07-07	C5	1993-11-23	-25
Vallferrera		MC8	C6	1993-07-07	C6	1993-11-23	0
Vallferrera		MB0	C6	1993-07-07	C6	1993-11-23	0
Vallferrera	F	E57	C6	1993-07-07	C6	1993-11-23	0
Vallferrera	M	E07	C6	1993-07-07	C6	1993-11-23	0
Vallferrera	M	MC1	C6	1993-07-07	C6	1993-11-23	0
Vallferrera		BB5	C6	1993-07-07	C12	1993-11-23	150
Vallferrera	M	MD9	C6	1993-07-07	A1A	1993-11-24	175
Vallferrera	M	MJ0	C7	1993-07-07	C5	1993-11-23	-50
Vallferrera	M	MJ3	C7	1993-07-07	C6	1993-11-23	-25
Vallferrera		MH5	C7	1993-07-07	C7	1993-11-23	0
Vallferrera	F	E83	C7	1993-07-07	C7	1993-11-23	0
Vallferrera	M	MR0	C7	1993-07-07	C7	1993-11-23	0
Vallferrera	M	MF9	C7	1993-07-07	C7	1993-11-23	0
Vallferrera	M	MJ4	C7	1993-07-07	C7	1993-11-23	0
Vallferrera		E80	C7	1993-07-07	C8	1993-11-23	25
Vallferrera	F	MP5	C7	1993-07-07	C9	1993-11-23	50
Vallferrera	M	E76	C7	1993-07-07	A1B	1993-11-24	183
Vallferrera	F	MK5	C8	1993-07-07	C7	1993-11-23	-25
Vallferrera		MT3	C8	1993-07-07	C8	1993-11-23	0
Vallferrera		E88	C8	1993-07-07	C8	1993-11-23	0
Vallferrera	F	E97	C8	1993-07-07	C8	1993-11-23	0
Vallferrera	F	EB4	C8	1993-07-07	C8	1993-11-23	0
Vallferrera	F	MK4	C8	1993-07-07	C8	1993-11-23	0
Vallferrera	M	ML4	C8	1993-07-07	C8	1993-11-23	0
Vallferrera	M	MK0	C8	1993-07-07	C8	1993-11-23	0
Vallferrera	M	AZ5	C9	1993-07-07	B3B	1993-11-24	-467
Vallferrera		MT5	C9	1993-07-07	C6	1993-11-23	-75
Vallferrera		ML6	C9	1993-07-07	C8	1993-11-23	-25
Vallferrera	M	E53	C9	1993-07-07	C8	1993-11-23	-25
Vallferrera		EC5	C9	1993-07-07	C9	1993-11-23	0
Vallferrera		MS1	C9	1993-07-07	C9	1993-11-23	0
Vallferrera		MM5	C9	1993-07-07	C9	1993-11-23	0
Vallferrera		MN2	C9	1993-07-07	C9	1993-11-23	0
Vallferrera		MM0	C9	1993-07-07	C9	1993-11-23	0
Vallferrera		MS0	C9	1993-07-07	C9	1993-11-23	0
Vallferrera	F	MN3	C9	1993-07-07	C9	1993-11-23	0
Vallferrera	F	EJ0	C9	1993-07-07	C9	1993-11-23	0
Vallferrera	F	MN6	C9	1993-07-07	C9	1993-11-23	0
Vallferrera	F	MN0	C9	1993-07-07	C9	1993-11-23	0
Vallferrera	M	MN4	C9	1993-07-07	C9	1993-11-23	0
Vallferrera	F	MM2	C9	1993-07-07	A2A	1993-11-24	200
Vallferrera		N10	A1A	1993-07-08	A1A	1993-11-24	0
Vallferrera	M	EY3	A1A	1993-07-08	A1A	1993-11-24	0
Vallferrera	M	EY6	A1A	1993-07-08	A1A	1993-11-24	0
Vallferrera	M	N38	A1A	1993-07-08	A1A	1993-11-24	0
Vallferrera	M	N41	A1A	1993-07-08	A1A	1993-11-24	0
Vallferrera	F	F43	A1A	1993-07-08	A1B	1993-11-24	33
Vallferrera	M	FK0	A1A	1993-07-08	A1B	1993-11-24	33
Vallferrera	M	N09	A1A	1993-07-08	A2B	1993-11-24	133
Vallferrera		F00	A1A	1993-07-08	A2C	1993-11-24	166
Vallferrera	F	N70	A1B	1993-07-08	A1A	1993-11-24	-33
Vallferrera	M	N86	A1B	1993-07-08	A1A	1993-11-24	-33
Vallferrera		N46	A1B	1993-07-08	A1B	1993-11-24	0
Vallferrera	F	N90	A1B	1993-07-08	A1B	1993-11-24	0
Vallferrera	M	FL8	A1B	1993-07-08	A1B	1993-11-24	0
Vallferrera	M	F30	A1B	1993-07-08	A1B	1993-11-24	0
Vallferrera	M	N94	A1B	1993-07-08	A1B	1993-11-24	0
Vallferrera	M	N57	A1B	1993-07-08	A1B	1993-11-24	0
Vallferrera		N48	A1B	1993-07-08	A1C	1993-11-24	33
Vallferrera		N72	A1B	1993-07-08	A1C	1993-11-24	33
Vallferrera	F	N85	A1B	1993-07-08	A1C	1993-11-24	33
Vallferrera	F	N89	A1B	1993-07-08	A1C	1993-11-24	33
Vallferrera	F	N59	A1B	1993-07-08	A1C	1993-11-24	33
Vallferrera	M	N77	A1B	1993-07-08	A1C	1993-11-24	33
Vallferrera	M	N93	A1B	1993-07-08	A1C	1993-11-24	33
Vallferrera	M	N91	A1B	1993-07-08	A1C	1993-11-24	33
Vallferrera	M	N50	A1B	1993-07-08	A1C	1993-11-24	33
Vallferrera	M	F28	A1B	1993-07-08	A2B	1993-11-24	100
Vallferrera	F	N92	A1B	1993-07-08	A3B	1993-11-25	200
Vallferrera	F	KN8	A1B	1993-07-08	A5A	1993-11-26	367
Vallferrera	M	NB8	A1C	1993-07-08	C3	1993-11-23	-316
Vallferrera	M	NB7	A1C	1993-07-08	A1B	1993-11-24	-33
Vallferrera		NB0	A1C	1993-07-08	A1C	1993-11-24	0
Vallferrera		N98	A1C	1993-07-08	A1C	1993-11-24	0
Vallferrera	F	NB6	A1C	1993-07-08	A1C	1993-11-24	0
Vallferrera	F	FB0	A1C	1993-07-08	A1C	1993-11-24	0
Vallferrera	F	FA8	A1C	1993-07-08	A1C	1993-11-24	0
Vallferrera	F	NE9	A1C	1993-07-08	A1C	1993-11-24	0
Vallferrera	F	NE5	A1C	1993-07-08	A1C	1993-11-24	0
Vallferrera	M	FJ8	A1C	1993-07-08	A1C	1993-11-24	0
Vallferrera	M	NE2	A1C	1993-07-08	A1C	1993-11-24	0
Vallferrera	M	NA1	A1C	1993-07-08	A2A	1993-11-24	34
Vallferrera	M	NC7	A1C	1993-07-08	A2A	1993-11-24	34
Vallferrera	M	NC8	A1C	1993-07-08	A2A	1993-11-24	34
Vallferrera	M	NA6	A1C	1993-07-08	A2B	1993-11-24	67
Vallferrera	F	F73	A1C	1993-07-08	A3B	1993-11-25	167
Vallferrera	M	NH6	A2A	1993-07-08	C11	1993-11-23	-150
Vallferrera		NH0	A2A	1993-07-08	A2A	1993-11-24	0
Vallferrera	F	NJ0	A2A	1993-07-08	A2A	1993-11-24	0
Vallferrera	F	NH7	A2A	1993-07-08	A2A	1993-11-24	0
Vallferrera	M	NK7	A2A	1993-07-08	A2A	1993-11-24	0
Vallferrera	M	NK9	A2A	1993-07-08	A2A	1993-11-24	0
Vallferrera	M	NM5	A2A	1993-07-08	A2A	1993-11-24	0
Vallferrera	M	NR6	A2A	1993-07-08	A2A	1993-11-24	0
Vallferrera	M	HA7	A2A	1993-07-08	A2A	1993-11-24	0
Vallferrera	M	H91	A2A	1993-07-08	A2A	1993-11-24	0
Vallferrera	M	NH4	A2A	1993-07-08	A2A	1993-11-24	0
Vallferrera	M	NL1	A2A	1993-07-08	A2A	1993-11-24	0
Vallferrera	M	NJ2	A2A	1993-07-08	A2A	1993-11-24	0
Vallferrera	M	NM0	A2A	1993-07-08	A2A	1993-11-24	0
Vallferrera		NK0	A2A	1993-07-08	A2B	1993-11-24	33
Vallferrera		NK1	A2A	1993-07-08	A2B	1993-11-24	33
Vallferrera	F	NR7	A2A	1993-07-08	A2B	1993-11-24	33
Vallferrera	F	FY5	A2A	1993-07-08	A2B	1993-11-24	33
Vallferrera	F	NS7	A2A	1993-07-08	A2B	1993-11-24	33
Vallferrera	M	NT1	A2A	1993-07-08	A2B	1993-11-24	33
Vallferrera	M	NP2	A2A	1993-07-08	A2B	1993-11-24	33
Vallferrera	M	NN1	A2A	1993-07-08	A2B	1993-11-24	33
Vallferrera	M	HL2	A2A	1993-07-08	A2B	1993-11-24	33
Vallferrera		NS3	A2A	1993-07-08	A2C	1993-11-24	66
Vallferrera		NP4	A2A	1993-07-08	A2C	1993-11-24	66
Vallferrera		NH2	A2A	1993-07-08	A2C	1993-11-24	66
Vallferrera	F	NP6	A2A	1993-07-08	A2C	1993-11-24	66
Vallferrera	M	NN2	A2A	1993-07-08	A2C	1993-11-24	66
Vallferrera	M	NS5	A2A	1993-07-08	A2C	1993-11-24	66
Vallferrera	M	NS2	A2A	1993-07-08	A2C	1993-11-24	66
Vallferrera	M	NP9	A2A	1993-07-08	A2C	1993-11-24	66
Vallferrera	F	NL2	A2A	1993-07-08	A3A	1993-11-25	100
Vallferrera	M	NK8	A2A	1993-07-08	A3A	1993-11-25	100
Vallferrera	M	NT0	A2A	1993-07-08	A3A	1993-11-25	100
Vallferrera	M	NT2	A2A	1993-07-08	A3A	1993-11-25	100
Vallferrera	F	NM2	A2A	1993-07-08	A3C	1993-11-25	166
Vallferrera	M	NM6	A2A	1993-07-08	A3C	1993-11-25	166
Vallferrera	M	NV6	A2B	1993-07-08	A2A	1993-11-24	-33
Vallferrera	M	BD3	A2B	1993-07-08	A2A	1993-11-24	-33
Vallferrera	F	NU1	A2B	1993-07-08	A2B	1993-11-24	0
Vallferrera	F	H27	A2B	1993-07-08	A2B	1993-11-24	0
Vallferrera	F	NU4	A2B	1993-07-08	A2B	1993-11-24	0
Vallferrera		FN9	A2B	1993-07-08	A2C	1993-11-24	33
Vallferrera	M	HB2	A2B	1993-07-08	A2C	1993-11-24	33
Vallferrera	M	NU2	A2B	1993-07-08	A2C	1993-11-24	33
Vallferrera	F	FS2	A2B	1993-07-08	A3A	1993-11-25	67
Vallferrera	M	NV5	A2B	1993-07-08	A3A	1993-11-25	67
Vallferrera	M	NX0	A2C	1993-07-08	A2A	1993-11-24	-66
Vallferrera	F	NX7	A2C	1993-07-08	A2B	1993-11-24	-33
Vallferrera	M	H10	A2C	1993-07-08	A2C	1993-11-24	0
Vallferrera	M	NW3	A2C	1993-07-08	A2C	1993-11-24	0
Vallferrera	M	NY4	A2C	1993-07-08	A2C	1993-11-24	0
Vallferrera	F	NW5	A2C	1993-07-08	A3A	1993-11-25	34
Vallferrera	F	NY5	A2C	1993-07-08	A3A	1993-11-25	34
Vallferrera	F	J33	A2C	1993-07-08	A3B	1993-11-25	67
Vallferrera	F	NV9	A2C	1993-07-08	A4A	1993-11-25	134
Vallferrera	F	R05	A3A	1993-07-08	C1	1993-11-23	-500
Vallferrera	F	EP8	A3A	1993-07-08	C11	1993-11-23	-250
Vallferrera		HY8	A3A	1993-07-08	A1A	1993-11-24	-200
Vallferrera		NZ6	A3A	1993-07-08	A2B	1993-11-24	-67
Vallferrera		H64	A3A	1993-07-08	A3A	1993-11-25	0
Vallferrera		HX9	A3A	1993-07-08	A3A	1993-11-25	0
Vallferrera		R16	A3A	1993-07-08	A3A	1993-11-25	0
Vallferrera	F	R36	A3A	1993-07-08	A3A	1993-11-25	0
Vallferrera	F	JR8	A3A	1993-07-08	A3A	1993-11-25	0
Vallferrera	F	HX6	A3A	1993-07-08	A3A	1993-11-25	0
Vallferrera	F	HP5	A3A	1993-07-08	A3A	1993-11-25	0
Vallferrera	F	R53	A3A	1993-07-08	A3A	1993-11-25	0
Vallferrera	F	JR2	A3A	1993-07-08	A3A	1993-11-25	0
Vallferrera	F	HU2	A3A	1993-07-08	A3A	1993-11-25	0
Vallferrera	F	H44	A3A	1993-07-08	A3A	1993-11-25	0
Vallferrera	F	JJ7	A3A	1993-07-08	A3A	1993-11-25	0
Vallferrera	F	R06	A3A	1993-07-08	A3A	1993-11-25	0
Vallferrera	M	R11	A3A	1993-07-08	A3A	1993-11-25	0
Vallferrera	M	H38	A3A	1993-07-08	A3A	1993-11-25	0
Vallferrera	M	HF6	A3A	1993-07-08	A3A	1993-11-25	0
Vallferrera	M	H57	A3A	1993-07-08	A3A	1993-11-25	0
Vallferrera	M	HF4	A3A	1993-07-08	A3A	1993-11-25	0
Vallferrera	M	HF8	A3A	1993-07-08	A3A	1993-11-25	0
Vallferrera	M	R30	A3A	1993-07-08	A3A	1993-11-25	0
Vallferrera		R65	A3A	1993-07-08	A3B	1993-11-25	33
Vallferrera	F	J19	A3A	1993-07-08	A3B	1993-11-25	33
Vallferrera	F	J09	A3A	1993-07-08	A3B	1993-11-25	33
Vallferrera	F	R41	A3A	1993-07-08	A3B	1993-11-25	33
Vallferrera	F	R92	A3A	1993-07-08	A3B	1993-11-25	33
Vallferrera	F	R76	A3A	1993-07-08	A3B	1993-11-25	33
Vallferrera	F	R79	A3A	1993-07-08	A3B	1993-11-25	33
Vallferrera	F	J29	A3A	1993-07-08	A3B	1993-11-25	33
Vallferrera	M	HY6	A3A	1993-07-08	A3B	1993-11-25	33
Vallferrera	M	R80	A3A	1993-07-08	A3B	1993-11-25	33
Vallferrera	M	R51	A3A	1993-07-08	A3B	1993-11-25	33
Vallferrera	M	JJ8	A3A	1993-07-08	A3B	1993-11-25	33
Vallferrera	M	NY9	A3A	1993-07-08	A3B	1993-11-25	33
Vallferrera	M	H74	A3A	1993-07-08	A3B	1993-11-25	33
Vallferrera	F	HN8	A3A	1993-07-08	A3C	1993-11-25	66
Vallferrera	F	R08	A3A	1993-07-08	A4C	1993-11-25	166
Vallferrera	M	R74	A3A	1993-07-08	A5A	1993-11-26	200
Vallferrera		RB1	A3B	1993-07-08	A3B	1993-11-25	0
Vallferrera	F	RB8	A3B	1993-07-08	A3B	1993-11-25	0
Vallferrera	F	HR6	A3B	1993-07-08	A3B	1993-11-25	0
Vallferrera	M	RD6	A3B	1993-07-08	A3B	1993-11-25	0
Vallferrera		J18	A3B	1993-07-08	A3C	1993-11-25	33
Vallferrera		HR1	A3B	1993-07-08	A3C	1993-11-25	33
Vallferrera	F	JV0	A3B	1993-07-08	A3C	1993-11-25	33
Vallferrera	M	R99	A3B	1993-07-08	A3C	1993-11-25	33
Vallferrera	M	J00	A3B	1993-07-08	A3C	1993-11-25	33
Vallferrera	F	RC7	A3B	1993-07-08	A4A	1993-11-25	67
Vallferrera	M	J22	A3B	1993-07-08	A4B	1993-11-25	100
Vallferrera	F	RF8	A3C	1993-07-08	C5	1993-11-23	-466
Vallferrera	M	RK1	A3C	1993-07-08	A3A	1993-11-25	-66
Vallferrera	M	RK7	A3C	1993-07-08	A3B	1993-11-25	-33
Vallferrera		RK6	A3C	1993-07-08	A3C	1993-11-25	0
Vallferrera		JN0	A3C	1993-07-08	A3C	1993-11-25	0
Vallferrera		J58	A3C	1993-07-08	A3C	1993-11-25	0
Vallferrera	F	RK8	A3C	1993-07-08	A3C	1993-11-25	0
Vallferrera	F	JV2	A3C	1993-07-08	A3C	1993-11-25	0
Vallferrera	F	JE1	A3C	1993-07-08	A3C	1993-11-25	0
Vallferrera	F	J56	A3C	1993-07-08	A3C	1993-11-25	0
Vallferrera	F	J52	A3C	1993-07-08	A3C	1993-11-25	0
Vallferrera	F	JF2	A3C	1993-07-08	A3C	1993-11-25	0
Vallferrera	F	J89	A3C	1993-07-08	A3C	1993-11-25	0
Vallferrera	F	RF0	A3C	1993-07-08	A3C	1993-11-25	0
Vallferrera	M	RE0	A3C	1993-07-08	A3C	1993-11-25	0
Vallferrera	M	L43	A3C	1993-07-08	A3C	1993-11-25	0
Vallferrera	M	J54	A3C	1993-07-08	A3C	1993-11-25	0
Vallferrera	M	J76	A3C	1993-07-08	A3C	1993-11-25	0
Vallferrera		RH7	A3C	1993-07-08	A4A	1993-11-25	34
Vallferrera	F	JV3	A3C	1993-07-08	A4A	1993-11-25	34
Vallferrera	F	RK0	A3C	1993-07-08	A4A	1993-11-25	34
Vallferrera	F	RH6	A3C	1993-07-08	A4A	1993-11-25	34
Vallferrera	F	RL0	A3C	1993-07-08	A4A	1993-11-25	34
Vallferrera	M	JN7	A3C	1993-07-08	A4A	1993-11-25	34
Vallferrera	F	RK3	A3C	1993-07-08	A4B	1993-11-25	67
Vallferrera	M	RM5	A4A	1993-07-08	B3B	1993-11-24	-867
Vallferrera		RM4	A4A	1993-07-08	C5	1993-11-23	-500
Vallferrera	M	J31	A4A	1993-07-08	A3B	1993-11-25	-67
Vallferrera	M	RM2	A4A	1993-07-08	A3B	1993-11-25	-67
Vallferrera	F	JB0	A4A	1993-07-08	A3C	1993-11-25	-34
Vallferrera		RL4	A4A	1993-07-08	A4A	1993-11-25	0
Vallferrera	F	JY9	A4A	1993-07-08	A4A	1993-11-25	0
Vallferrera	F	KL5	A4A	1993-07-08	A4A	1993-11-25	0
Vallferrera	F	JY8	A4A	1993-07-08	A4A	1993-11-25	0
Vallferrera	F	RN2	A4A	1993-07-08	A4A	1993-11-25	0
Vallferrera	M	JW1	A4A	1993-07-08	A4A	1993-11-25	0
Vallferrera	M	AP7	A4B	1993-07-08	B2B	1993-11-22	-800
Vallferrera	M	KJ9	A4B	1993-07-08	A3B	1993-11-25	-100
Vallferrera	F	RT3	A4B	1993-07-08	A4A	1993-11-25	-33
Vallferrera		RU6	A4B	1993-07-08	A4B	1993-11-25	0
Vallferrera	F	KA2	A4B	1993-07-08	A4B	1993-11-25	0
Vallferrera	F	K28	A4B	1993-07-08	A4B	1993-11-25	0
Vallferrera	F	K86	A4B	1993-07-08	A4B	1993-11-25	0
Vallferrera	F	K11	A4B	1993-07-08	A4B	1993-11-25	0
Vallferrera	F	RT7	A4B	1993-07-08	A4B	1993-11-25	0
Vallferrera	F	RS7	A4B	1993-07-08	A4B	1993-11-25	0
Vallferrera	M	KE8	A4B	1993-07-08	A4B	1993-11-25	0
Vallferrera	M	K23	A4B	1993-07-08	A4B	1993-11-25	0
Vallferrera	M	KH8	A4B	1993-07-08	A4B	1993-11-25	0
Vallferrera	M	KA3	A4B	1993-07-08	A4B	1993-11-25	0
Vallferrera	M	RR9	A4B	1993-07-08	A4B	1993-11-25	0
Vallferrera	M	RS2	A4B	1993-07-08	A4B	1993-11-25	0
Vallferrera	M	KM1	A4B	1993-07-08	A5A	1993-11-26	67
Vallferrera		RW6	A4C	1993-07-08	A4B	1993-11-25	-33
Vallferrera		RX0	A4C	1993-07-08	A4B	1993-11-25	-33
Vallferrera	F	KJ0	A4C	1993-07-08	A4B	1993-11-25	-33
Vallferrera	F	KC9	A4C	1993-07-08	A4B	1993-11-25	-33
Vallferrera	F	KA5	A4C	1993-07-08	A4B	1993-11-25	-33
Vallferrera	F	KH5	A4C	1993-07-08	A4B	1993-11-25	-33
Vallferrera	F	RV1	A4C	1993-07-08	A4B	1993-11-25	-33
Vallferrera		P00	A4C	1993-07-08	A4C	1993-11-25	0
Vallferrera		RY5	A4C	1993-07-08	A4C	1993-11-25	0
Vallferrera	F	RX8	A4C	1993-07-08	A4C	1993-11-25	0
Vallferrera	F	KB8	A4C	1993-07-08	A4C	1993-11-25	0
Vallferrera	F	P05	A4C	1993-07-08	A4C	1993-11-25	0
Vallferrera	F	RZ6	A4C	1993-07-08	A4C	1993-11-25	0
Vallferrera	M	RY6	A4C	1993-07-08	A4C	1993-11-25	0
Vallferrera	M	RZ5	A4C	1993-07-08	A4C	1993-11-25	0
Vallferrera	M	K39	A4C	1993-07-08	A4C	1993-11-25	0
Vallferrera	M	KE1	A4C	1993-07-08	A4C	1993-11-25	0
Vallferrera	M	J27	A4C	1993-07-08	A4C	1993-11-25	0
Vallferrera	M	RV7	A4C	1993-07-08	A4C	1993-11-25	0
Vallferrera	F	RV9	A4C	1993-07-08	A5A	1993-11-26	34
Vallferrera	M	P06	A4C	1993-07-08	A5A	1993-11-26	34
Vallferrera	M	P12	A4C	1993-07-08	A5A	1993-11-26	34
Vallferrera		RV5	A4C	1993-07-08	A5B	1993-11-26	67
Vallferrera	F	P08	A4C	1993-07-08	A5B	1993-11-26	67
Vallferrera	M	KJ8	A5A	1993-07-09	A4B	1993-11-25	-67
Vallferrera		P28	A5A	1993-07-09	A5A	1993-11-26	0
Vallferrera		P15	A5A	1993-07-09	A5A	1993-11-26	0
Vallferrera	F	P30	A5A	1993-07-09	A5A	1993-11-26	0
Vallferrera	F	KP7	A5A	1993-07-09	A5A	1993-11-26	0
Vallferrera	F	KR8	A5A	1993-07-09	A5A	1993-11-26	0
Vallferrera	F	KR3	A5A	1993-07-09	A5A	1993-11-26	0
Vallferrera	F	KR6	A5A	1993-07-09	A5A	1993-11-26	0
Vallferrera	F	P34	A5A	1993-07-09	A5A	1993-11-26	0
Vallferrera	F	P32	A5A	1993-07-09	A5A	1993-11-26	0
Vallferrera	F	P39	A5A	1993-07-09	A5A	1993-11-26	0
Vallferrera	M	KU2	A5A	1993-07-09	A5A	1993-11-26	0
Vallferrera	M	KD9	A5A	1993-07-09	A5A	1993-11-26	0
Vallferrera	M	P24	A5A	1993-07-09	A5A	1993-11-26	0
Vallferrera	M	P61	A5A	1993-07-09	A5A	1993-11-26	0
Vallferrera	M	P52	A5A	1993-07-09	A5A	1993-11-26	0
Vallferrera	M	P31	A5A	1993-07-09	A5A	1993-11-26	0
Vallferrera	M	P54	A5A	1993-07-09	A5A	1993-11-26	0
Vallferrera	M	P33	A5A	1993-07-09	A5B	1993-11-26	33
Vallferrera	M	KN6	A5A	1993-07-09	A5C	1993-11-26	66
Vallferrera	M	PZ1	A5B	1993-07-09	C12	1993-11-23	-458
Vallferrera	M	KP2	A5B	1993-07-09	A5A	1993-11-26	-33
Vallferrera	M	P69	A5B	1993-07-09	A5A	1993-11-26	-33
Vallferrera		P63	A5B	1993-07-09	A5B	1993-11-26	0
Vallferrera		P67	A5B	1993-07-09	A5B	1993-11-26	0
Vallferrera	F	KZ4	A5B	1993-07-09	A5B	1993-11-26	0
Vallferrera	F	P75	A5B	1993-07-09	A5B	1993-11-26	0
Vallferrera	F	KV7	A5B	1993-07-09	A5B	1993-11-26	0
Vallferrera	F	KW5	A5B	1993-07-09	A5B	1993-11-26	0
Vallferrera	F	P68	A5B	1993-07-09	A5B	1993-11-26	0
Vallferrera	M	KP4	A5B	1993-07-09	A5B	1993-11-26	0
Vallferrera	M	KV5	A5B	1993-07-09	A5B	1993-11-26	0
Vallferrera	M	P64	A5B	1993-07-09	A5B	1993-11-26	0
Vallferrera		P82	A5B	1993-07-09	A5C	1993-11-26	33
Vallferrera	F	P66	A5B	1993-07-09	A5C	1993-11-26	33
Vallferrera	M	P76	A5B	1993-07-09	A5C	1993-11-26	33
Vallferrera	M	JY2	A5C	1993-07-09	A5A	1993-11-26	-66
Vallferrera		JW7	A5C	1993-07-09	A5C	1993-11-26	0
Vallferrera	F	KX1	A5C	1993-07-09	A5C	1993-11-26	0
Vallferrera	F	KX6	A5C	1993-07-09	A5C	1993-11-26	0
Vallferrera	F	PA0	A5C	1993-07-09	A5C	1993-11-26	0
Vallferrera	M	L06	A5C	1993-07-09	A5C	1993-11-26	0
Vallferrera	M	HA3	A5C	1993-07-09	A5C	1993-11-26	0
Vallferrera	M	KV4	A5C	1993-07-09	A5C	1993-11-26	0
Vallferrera	M	PA3	A5C	1993-07-09	A5C	1993-11-26	0
Vallferrera	M	PB5	A5C	1993-07-09	A5C	1993-11-26	0
Vallferrera	M	PB2	A5C	1993-07-09	A5C	1993-11-26	0
Vallferrera	M	P97	A5C	1993-07-09	A5C	1993-11-26	0
Vallferrera	F	D43	B1A	1993-11-22	B1A	1994-07-04	0
Vallferrera		D30	B1A	1993-11-22	B1A	1994-07-04	0
Vallferrera		D38	B1A	1993-11-22	B1A	1994-07-04	0
Vallferrera		D32	B1A	1993-11-22	B1A	1994-07-04	0
Vallferrera		D34	B1A	1993-11-22	B1A	1994-07-04	0
Vallferrera		D39	B1A	1993-11-22	B1A	1994-07-04	0
Vallferrera		D40	B1A	1993-11-22	B1A	1994-07-04	0
Vallferrera		D33	B1A	1993-11-22	B1A	1994-07-04	0
Vallferrera		D52	B1B	1993-11-22	B1A	1994-07-04	-33
Vallferrera		D55	B1B	1993-11-22	B1B	1994-07-04	0
Vallferrera	M	D56	B1B	1993-11-22	B1B	1994-07-04	0
Vallferrera	F	AJ4	B1B	1993-11-22	B1B	1994-07-04	0
Vallferrera	M	D65	B1C	1993-11-22	B2A	1994-07-04	-166
Vallferrera		D72	B1C	1993-11-22	B2A	1994-07-04	-166
Vallferrera	M	LL5	B1C	1993-11-22	B1B	1994-07-04	-33
Vallferrera	F	LR3	B1C	1993-11-22	B1B	1994-07-04	-33
Vallferrera	F	D74	B1C	1993-11-22	B1C	1994-07-04	0
Vallferrera	F	AY3	B2A	1993-11-22	B2A	1994-07-04	0
Vallferrera		D85	B2B	1993-11-22	B2A	1994-07-04	-33
Vallferrera	M	DA2	B2B	1993-11-22	B2B	1994-07-04	0
Vallferrera	M	DA7	B2B	1993-11-22	B2B	1994-07-04	0
Vallferrera		D89	B2B	1993-11-22	B2B	1994-07-04	0
Vallferrera		D88	B2B	1993-11-22	B2B	1994-07-04	0
Vallferrera	F	DA0	B2B	1993-11-22	B2B	1994-07-04	0
Vallferrera	F	D96	B2B	1993-11-22	B2B	1994-07-04	0
Vallferrera	M	D87	B2B	1993-11-22	B2C	1994-07-04	33
Vallferrera	M	DA1	B2B	1993-11-22	B2C	1994-07-04	33
Vallferrera		D91	B2B	1993-11-22	B2C	1994-07-04	33
Vallferrera	F	DA3	B2B	1993-11-22	B1A	1994-07-04	67
Vallferrera	F	AN5	B2B	1993-11-22	B1B	1994-07-04	100
Vallferrera	F	AE1	B2B	1993-11-22	B1B	1994-07-04	100
Vallferrera		AZ0	B2B	1993-11-22	C4	1994-07-05	242
Vallferrera	F	D99	B2B	1993-11-22	C6	1994-07-05	292
Vallferrera	F	EV4	B2B	1993-11-22	C11	1994-07-05	417
Vallferrera		DB8	B2C	1993-11-22	B2B	1994-07-04	-33
Vallferrera		DB6	B2C	1993-11-22	B2B	1994-07-04	-33
Vallferrera	F	AS4	B2C	1993-11-22	B2B	1994-07-04	-33
Vallferrera	M	AZ4	B2C	1993-11-22	B2C	1994-07-04	0
Vallferrera		DD1	B2C	1993-11-22	B2C	1994-07-04	0
Vallferrera		LT4	B2C	1993-11-22	B2C	1994-07-04	0
Vallferrera	M	AU4	B2C	1993-11-22	B2C	1994-07-04	0
Vallferrera		DD6	B2C	1993-11-22	B2C	1994-07-04	0
Vallferrera		LV4	B2C	1993-11-22	B2C	1994-07-04	0
Vallferrera	M	AX9	B2C	1993-11-22	B2C	1994-07-04	0
Vallferrera	M	DC1	B2C	1993-11-22	B2C	1994-07-04	0
Vallferrera	M	DD7	B2C	1993-11-22	B2C	1994-07-04	0
Vallferrera		DB9	B2C	1993-11-22	B2C	1994-07-04	0
Vallferrera		LH4	B2C	1993-11-22	B1B	1994-07-04	67
Vallferrera	F	LV0	B2C	1993-11-22	C1	1994-07-05	134
Vallferrera	M	DF5	C1	1993-11-23	B3C	1994-07-04	-234
Vallferrera	F	BE7	C1	1993-11-23	C1	1994-07-05	0
Vallferrera	M	DF1	C1	1993-11-23	C1	1994-07-05	0
Vallferrera	F	M67	C1	1993-11-23	C1	1994-07-05	0
Vallferrera	M	DE6	C1	1993-11-23	C1	1994-07-05	0
Vallferrera	M	DF3	C1	1993-11-23	C1	1994-07-05	0
Vallferrera		DE5	C1	1993-11-23	C1	1994-07-05	0
Vallferrera	F	DF7	C1	1993-11-23	C1	1994-07-05	0
Vallferrera	M	M22	C1	1993-11-23	C1	1994-07-05	0
Vallferrera	M	DM8	C1	1993-11-23	C1	1994-07-05	0
Vallferrera	M	M29	C1	1993-11-23	C2	1994-07-05	25
Vallferrera	M	PT5	C10	1993-11-23	C4	1994-07-05	-150
Vallferrera	M	PY6	C10	1993-11-23	C10	1994-07-05	0
Vallferrera		PZ4	C10	1993-11-23	C10	1994-07-05	0
Vallferrera	M	PT4	C10	1993-11-23	C10	1994-07-05	0
Vallferrera		PZ6	C10	1993-11-23	C10	1994-07-05	0
Vallferrera	F	PU8	C10	1993-11-23	C10	1994-07-05	0
Vallferrera	M	EW7	C10	1993-11-23	C10	1994-07-05	0
Vallferrera	F	PY3	C10	1993-11-23	C11	1994-07-05	25
Vallferrera	M	PT9	C10	1993-11-23	C12	1994-07-05	50
Vallferrera	M	PT6	C10	1993-11-23	C12	1994-07-05	50
Vallferrera	F	MZ6	C10	1993-11-23	A2B	1994-07-06	208
Vallferrera		PT0	C10	1993-11-23	A2C	1994-07-06	241
Vallferrera	F	PW5	C11	1993-11-23	C10	1994-07-05	-25
Vallferrera	M	PY8	C11	1993-11-23	C10	1994-07-05	-25
Vallferrera	F	PV4	C11	1993-11-23	C11	1994-07-05	0
Vallferrera	F	EP7	C11	1993-11-23	C11	1994-07-05	0
Vallferrera		EN6	C11	1993-11-23	C11	1994-07-05	0
Vallferrera	F	MX7	C11	1993-11-23	C11	1994-07-05	0
Vallferrera	F	MY1	C11	1993-11-23	C11	1994-07-05	0
Vallferrera		PZ8	C11	1993-11-23	C12	1994-07-05	25
Vallferrera	F	PW0	C11	1993-11-23	C12	1994-07-05	25
Vallferrera	M	PX2	C12	1993-11-23	C10	1994-07-05	-50
Vallferrera		PW8	C12	1993-11-23	C11	1994-07-05	-25
Vallferrera	M	PX5	C12	1993-11-23	C11	1994-07-05	-25
Vallferrera	F	EW5	C12	1993-11-23	C11	1994-07-05	-25
Vallferrera	F	PX7	C12	1993-11-23	C12	1994-07-05	0
Vallferrera		PW6	C12	1993-11-23	C12	1994-07-05	0
Vallferrera	M	ET4	C12	1993-11-23	C12	1994-07-05	0
Vallferrera		PY9	C12	1993-11-23	A1A	1994-07-06	25
Vallferrera		PW7	C12	1993-11-23	A1A	1994-07-06	25
Vallferrera	M	DN9	C2	1993-11-23	B2A	1994-07-04	-225
Vallferrera	F	DJ6	C2	1993-11-23	C1	1994-07-05	-25
Vallferrera	M	AK1	C2	1993-11-23	C2	1994-07-05	0
Vallferrera	F	M72	C2	1993-11-23	C2	1994-07-05	0
Vallferrera		BN6	C2	1993-11-23	C2	1994-07-05	0
Vallferrera	F	DN5	C2	1993-11-23	C3	1994-07-05	25
Vallferrera	M	M56	C2	1993-11-23	C3	1994-07-05	25
Vallferrera	F	DK0	C2	1993-11-23	C3	1994-07-05	25
Vallferrera	F	DH1	C2	1993-11-23	C3	1994-07-05	25
Vallferrera	M	DJ4	C2	1993-11-23	C4	1994-07-05	50
Vallferrera		DN7	C2	1993-11-23	C4	1994-07-05	50
Vallferrera	F	DH6	C2	1993-11-23	C5	1994-07-05	75
Vallferrera	F	AW9	C3	1993-11-23	B2B	1994-07-04	-217
Vallferrera	F	BM8	C3	1993-11-23	C1	1994-07-05	-50
Vallferrera	F	DP3	C3	1993-11-23	C2	1994-07-05	-25
Vallferrera	M	DL3	C3	1993-11-23	C2	1994-07-05	-25
Vallferrera	M	NB8	C3	1993-11-23	C3	1994-07-05	0
Vallferrera	F	DK6	C3	1993-11-23	C3	1994-07-05	0
Vallferrera	M	DM3	C3	1993-11-23	C3	1994-07-05	0
Vallferrera	M	DP4	C3	1993-11-23	C3	1994-07-05	0
Vallferrera	F	DM1	C3	1993-11-23	C3	1994-07-05	0
Vallferrera	M	DK9	C3	1993-11-23	C3	1994-07-05	0
Vallferrera	F	AP2	C3	1993-11-23	C4	1994-07-05	25
Vallferrera	M	DK7	C3	1993-11-23	C4	1994-07-05	25
Vallferrera	M	BT0	C3	1993-11-23	C4	1994-07-05	25
Vallferrera	M	DK2	C3	1993-11-23	C8	1994-07-05	125
Vallferrera	M	DY3	C4	1993-11-23	B3B	1994-07-04	-342
Vallferrera		LT8	C4	1993-11-23	B2B	1994-07-04	-242
Vallferrera	M	DY4	C4	1993-11-23	C1	1994-07-05	-75
Vallferrera	M	DT0	C4	1993-11-23	C4	1994-07-05	0
Vallferrera	F	MD5	C4	1993-11-23	C4	1994-07-05	0
Vallferrera		DS5	C4	1993-11-23	C4	1994-07-05	0
Vallferrera		DS0	C4	1993-11-23	C4	1994-07-05	0
Vallferrera	M	E19	C4	1993-11-23	C4	1994-07-05	0
Vallferrera	M	DX3	C4	1993-11-23	C4	1994-07-05	0
Vallferrera		DT6	C4	1993-11-23	C4	1994-07-05	0
Vallferrera	M	DS9	C4	1993-11-23	C4	1994-07-05	0
Vallferrera	F	BV4	C4	1993-11-23	C4	1994-07-05	0
Vallferrera		BT5	C4	1993-11-23	C4	1994-07-05	0
Vallferrera	M	DU4	C5	1993-11-23	C4	1994-07-05	-25
Vallferrera		M96	C5	1993-11-23	C4	1994-07-05	-25
Vallferrera	F	DU7	C5	1993-11-23	C5	1994-07-05	0
Vallferrera	M	E16	C5	1993-11-23	C5	1994-07-05	0
Vallferrera	M	DU3	C5	1993-11-23	C5	1994-07-05	0
Vallferrera	F	DZ1	C5	1993-11-23	C7	1994-07-05	50
Vallferrera		DV1	C6	1993-11-23	C4	1994-07-05	-50
Vallferrera	M	BX6	C6	1993-11-23	C5	1994-07-05	-25
Vallferrera	F	E57	C6	1993-11-23	C5	1994-07-05	-25
Vallferrera	F	M31	C6	1993-11-23	C5	1994-07-05	-25
Vallferrera	M	DV6	C6	1993-11-23	C5	1994-07-05	-25
Vallferrera	M	DY1	C6	1993-11-23	C6	1994-07-05	0
Vallferrera	M	DW3	C6	1993-11-23	C6	1994-07-05	0
Vallferrera	F	DU9	C6	1993-11-23	C6	1994-07-05	0
Vallferrera	M	E07	C6	1993-11-23	C6	1994-07-05	0
Vallferrera	F	DV0	C6	1993-11-23	C6	1994-07-05	0
Vallferrera		DV3	C6	1993-11-23	C7	1994-07-05	25
Vallferrera		DW9	C6	1993-11-23	C7	1994-07-05	25
Vallferrera	F	DW0	C6	1993-11-23	C7	1994-07-05	25
Vallferrera	F	DW5	C6	1993-11-23	C9	1994-07-05	75
Vallferrera		DU8	C6	1993-11-23	A4A	1994-07-07	475
Vallferrera	F	PK7	C7	1993-11-23	C7	1994-07-05	0
Vallferrera	F	E83	C7	1993-11-23	C7	1994-07-05	0
Vallferrera	M	MR0	C7	1993-11-23	C7	1994-07-05	0
Vallferrera		PK3	C7	1993-11-23	C7	1994-07-05	0
Vallferrera		DZ6	C7	1993-11-23	C8	1994-07-05	25
Vallferrera		PR0	C7	1993-11-23	C8	1994-07-05	25
Vallferrera	F	EC1	C7	1993-11-23	C9	1994-07-05	50
Vallferrera	F	EK9	C7	1993-11-23	C11	1994-07-05	100
Vallferrera	M	PR1	C7	1993-11-23	C12	1994-07-05	125
Vallferrera	F	PL8	C8	1993-11-23	C8	1994-07-05	0
Vallferrera		E88	C8	1993-11-23	C8	1994-07-05	0
Vallferrera	F	PL7	C8	1993-11-23	C8	1994-07-05	0
Vallferrera	M	PL9	C8	1993-11-23	C8	1994-07-05	0
Vallferrera		MT3	C8	1993-11-23	C8	1994-07-05	0
Vallferrera	M	EJ9	C8	1993-11-23	C9	1994-07-05	25
Vallferrera	F	L71	C8	1993-11-23	C9	1994-07-05	25
Vallferrera		ML6	C8	1993-11-23	C9	1994-07-05	25
Vallferrera	M	PR4	C8	1993-11-23	C9	1994-07-05	25
Vallferrera		PL5	C8	1993-11-23	A1A	1994-07-06	125
Vallferrera	F	E87	C8	1993-11-23	A1A	1994-07-06	125
Vallferrera	F	LK3	C8	1993-11-23	A3A	1994-07-06	325
Vallferrera	M	PP4	C9	1993-11-23	C6	1994-07-05	-75
Vallferrera		PM3	C9	1993-11-23	C6	1994-07-05	-75
Vallferrera		MM5	C9	1993-11-23	C8	1994-07-05	-25
Vallferrera	F	EJ0	C9	1993-11-23	C9	1994-07-05	0
Vallferrera		PM7	C9	1993-11-23	C9	1994-07-05	0
Vallferrera	M	PN9	C9	1993-11-23	C9	1994-07-05	0
Vallferrera		PN1	C9	1993-11-23	C9	1994-07-05	0
Vallferrera	M	PN2	C9	1993-11-23	C9	1994-07-05	0
Vallferrera		PS8	C9	1993-11-23	C10	1994-07-05	25
Vallferrera	M	S69	A1A	1993-11-24	C7	1994-07-05	-150
Vallferrera	F	S55	A1A	1993-11-24	C10	1994-07-05	-75
Vallferrera	M	MV5	A1A	1993-11-24	C11	1994-07-05	-50
Vallferrera		S53	A1A	1993-11-24	C11	1994-07-05	-50
Vallferrera	F	ER2	A1A	1993-11-24	C12	1994-07-05	-25
Vallferrera	F	EZ8	A1A	1993-11-24	A1A	1994-07-06	0
Vallferrera	M	S78	A1A	1993-11-24	A1A	1994-07-06	0
Vallferrera		S50	A1A	1993-11-24	A1A	1994-07-06	0
Vallferrera	F	S73	A1A	1993-11-24	A1A	1994-07-06	0
Vallferrera	M	S67	A1A	1993-11-24	A1A	1994-07-06	0
Vallferrera	M	MD9	A1A	1993-11-24	A1B	1994-07-06	33
Vallferrera		S62	A1A	1993-11-24	A1B	1994-07-06	33
Vallferrera		S64	A1A	1993-11-24	A1C	1994-07-06	66
Vallferrera		S60	A1A	1993-11-24	A1C	1994-07-06	66
Vallferrera	F	FC7	A1B	1993-11-24	A1A	1994-07-06	-33
Vallferrera	F	SA0	A1B	1993-11-24	A1B	1994-07-06	0
Vallferrera		S97	A1B	1993-11-24	A1B	1994-07-06	0
Vallferrera	F	SA1	A1B	1993-11-24	A1B	1994-07-06	0
Vallferrera		S84	A1B	1993-11-24	A1B	1994-07-06	0
Vallferrera	M	NB7	A1B	1993-11-24	A1B	1994-07-06	0
Vallferrera		N46	A1B	1993-11-24	A1B	1994-07-06	0
Vallferrera	M	F36	A1B	1993-11-24	A1B	1994-07-06	0
Vallferrera		S92	A1B	1993-11-24	A1C	1994-07-06	33
Vallferrera	F	SE4	A1C	1993-11-24	C9	1994-07-05	-166
Vallferrera		SD4	A1C	1993-11-24	C12	1994-07-05	-91
Vallferrera	F	SD1	A1C	1993-11-24	A1B	1994-07-06	-33
Vallferrera	M	SE5	A1C	1993-11-24	A1B	1994-07-06	-33
Vallferrera		N98	A1C	1993-11-24	A1B	1994-07-06	-33
Vallferrera	M	N93	A1C	1993-11-24	A1B	1994-07-06	-33
Vallferrera	F	N89	A1C	1993-11-24	A1B	1994-07-06	-33
Vallferrera	F	N85	A1C	1993-11-24	A1B	1994-07-06	-33
Vallferrera		SD2	A1C	1993-11-24	A1C	1994-07-06	0
Vallferrera	F	SE7	A1C	1993-11-24	A1C	1994-07-06	0
Vallferrera	M	N77	A1C	1993-11-24	A1C	1994-07-06	0
Vallferrera	F	NB6	A1C	1993-11-24	A1C	1994-07-06	0
Vallferrera		EV7	A1C	1993-11-24	A2A	1994-07-06	34
Vallferrera		SB6	A1C	1993-11-24	A2B	1994-07-06	67
Vallferrera		SB9	A1C	1993-11-24	A4B	1994-07-07	267
Vallferrera	F	MM2	A2A	1993-11-24	C7	1994-07-05	-250
Vallferrera	M	SH7	A2A	1993-11-24	A1C	1994-07-06	-34
Vallferrera		SH4	A2A	1993-11-24	A1C	1994-07-06	-34
Vallferrera	M	HA7	A2A	1993-11-24	A2A	1994-07-06	0
Vallferrera		SF2	A2A	1993-11-24	A2A	1994-07-06	0
Vallferrera		SF9	A2A	1993-11-24	A2A	1994-07-06	0
Vallferrera	M	NK7	A2A	1993-11-24	A2A	1994-07-06	0
Vallferrera	M	NX0	A2A	1993-11-24	A2A	1994-07-06	0
Vallferrera		SK5	A2A	1993-11-24	A2B	1994-07-06	33
Vallferrera	M	SK8	A2A	1993-11-24	A2B	1994-07-06	33
Vallferrera	M	NK9	A2A	1993-11-24	A2B	1994-07-06	33
Vallferrera	M	NM5	A2A	1993-11-24	A2B	1994-07-06	33
Vallferrera	M	NV6	A2A	1993-11-24	A2B	1994-07-06	33
Vallferrera		SH9	A2A	1993-11-24	A2C	1994-07-06	66
Vallferrera	M	SL9	A2A	1993-11-24	A2C	1994-07-06	66
Vallferrera	M	NR6	A2A	1993-11-24	A2C	1994-07-06	66
Vallferrera	M	NA6	A2B	1993-11-24	A1C	1994-07-06	-67
Vallferrera	F	NR7	A2B	1993-11-24	A2A	1994-07-06	-33
Vallferrera	F	H27	A2B	1993-11-24	A2B	1994-07-06	0
Vallferrera	F	SN4	A2B	1993-11-24	A2B	1994-07-06	0
Vallferrera	F	MU2	A2B	1993-11-24	A2B	1994-07-06	0
Vallferrera	M	NP2	A2B	1993-11-24	A2B	1994-07-06	0
Vallferrera	F	HA6	A2B	1993-11-24	A2B	1994-07-06	0
Vallferrera	M	SN1	A2B	1993-11-24	A2B	1994-07-06	0
Vallferrera	F	SN2	A2B	1993-11-24	A2B	1994-07-06	0
Vallferrera		SP0	A2B	1993-11-24	A2B	1994-07-06	0
Vallferrera	M	SR0	A2B	1993-11-24	A2B	1994-07-06	0
Vallferrera		SR7	A2B	1993-11-24	A2B	1994-07-06	0
Vallferrera	M	HL2	A2B	1993-11-24	A2B	1994-07-06	0
Vallferrera	F	FY5	A2B	1993-11-24	A2B	1994-07-06	0
Vallferrera	F	NS7	A2B	1993-11-24	A2B	1994-07-06	0
Vallferrera		SP2	A2B	1993-11-24	A2B	1994-07-06	0
Vallferrera	M	NN1	A2B	1993-11-24	A2C	1994-07-06	33
Vallferrera	M	NT1	A2B	1993-11-24	A3C	1994-07-06	133
Vallferrera		SM6	A2B	1993-11-24	A4B	1994-07-07	200
Vallferrera		NK1	A2B	1993-11-24	A4B	1994-07-07	200
Vallferrera		SP7	A2B	1993-11-24	A5A	1994-07-07	267
Vallferrera	F	SU1	A2C	1993-11-24	C12	1994-07-05	-191
Vallferrera	M	SY6	A2C	1993-11-24	A2A	1994-07-06	-66
Vallferrera	M	HB2	A2C	1993-11-24	A2A	1994-07-06	-66
Vallferrera		FN9	A2C	1993-11-24	A2B	1994-07-06	-33
Vallferrera		SS8	A2C	1993-11-24	A2B	1994-07-06	-33
Vallferrera	M	SU3	A2C	1993-11-24	A2B	1994-07-06	-33
Vallferrera	F	SW9	A2C	1993-11-24	A2C	1994-07-06	0
Vallferrera		ST8	A2C	1993-11-24	A2C	1994-07-06	0
Vallferrera	F	SU5	A2C	1993-11-24	A2C	1994-07-06	0
Vallferrera		SX6	A2C	1993-11-24	A2C	1994-07-06	0
Vallferrera	F	SV2	A2C	1993-11-24	A2C	1994-07-06	0
Vallferrera	M	SW5	A2C	1993-11-24	A2C	1994-07-06	0
Vallferrera	F	SV1	A2C	1993-11-24	A2C	1994-07-06	0
Vallferrera	M	SW4	A2C	1993-11-24	A2C	1994-07-06	0
Vallferrera	M	SU8	A2C	1993-11-24	A2C	1994-07-06	0
Vallferrera	M	HC7	A2C	1993-11-24	A3A	1994-07-06	34
Vallferrera	M	SX8	A2C	1993-11-24	A3A	1994-07-06	34
Vallferrera		SS4	A2C	1993-11-24	A3B	1994-07-06	67
Vallferrera	F	SV0	A2C	1993-11-24	A3B	1994-07-06	67
Vallferrera	F	SU7	A2C	1993-11-24	A4B	1994-07-07	167
Vallferrera	F	S09	B3A	1993-11-24	B3A	1994-07-04	0
Vallferrera	M	S05	B3A	1993-11-24	B3A	1994-07-04	0
Vallferrera	F	S03	B3A	1993-11-24	B3A	1994-07-04	0
Vallferrera	F	S10	B3A	1993-11-24	B3A	1994-07-04	0
Vallferrera	F	BZ7	B3A	1993-11-24	B2B	1994-07-04	133
Vallferrera	M	S07	B3A	1993-11-24	B2C	1994-07-04	166
Vallferrera	F	BB8	B3B	1993-11-24	B3A	1994-07-04	-33
Vallferrera	F	S20	B3B	1993-11-24	B3B	1994-07-04	0
Vallferrera	F	B21	B3B	1993-11-24	B3B	1994-07-04	0
Vallferrera	M	S19	B3B	1993-11-24	B3C	1994-07-04	33
Vallferrera	F	BB1	B3B	1993-11-24	B3C	1994-07-04	33
Vallferrera	F	B43	B3B	1993-11-24	C1	1994-07-05	267
Vallferrera	M	S48	B3C	1993-11-24	B3C	1994-07-04	0
Vallferrera	F	B86	B3C	1993-11-24	B3C	1994-07-04	0
Vallferrera		BC6	B3C	1993-11-24	B3C	1994-07-04	0
Vallferrera	M	M11	B3C	1993-11-24	B3C	1994-07-04	0
Vallferrera	F	S39	B3C	1993-11-24	C3	1994-07-05	284
Vallferrera		M00	B3C	1993-11-24	C9	1994-07-05	434
Vallferrera	F	T88	A3A	1993-11-25	B1A	1994-07-04	-600
Vallferrera	M	T08	A3A	1993-11-25	C8	1994-07-05	-325
Vallferrera		T72	A3A	1993-11-25	A1C	1994-07-06	-134
Vallferrera	F	NL2	A3A	1993-11-25	A2A	1994-07-06	-100
Vallferrera	F	T52	A3A	1993-11-25	A2B	1994-07-06	-67
Vallferrera		T02	A3A	1993-11-25	A2C	1994-07-06	-34
Vallferrera		T63	A3A	1993-11-25	A2C	1994-07-06	-34
Vallferrera	F	H50	A3A	1993-11-25	A2C	1994-07-06	-34
Vallferrera	F	T27	A3A	1993-11-25	A2C	1994-07-06	-34
Vallferrera	M	T29	A3A	1993-11-25	A2C	1994-07-06	-34
Vallferrera	F	T90	A3A	1993-11-25	A2C	1994-07-06	-34
Vallferrera	F	NW5	A3A	1993-11-25	A2C	1994-07-06	-34
Vallferrera		T48	A3A	1993-11-25	A3A	1994-07-06	0
Vallferrera	M	R11	A3A	1993-11-25	A3A	1994-07-06	0
Vallferrera	M	H38	A3A	1993-11-25	A3A	1994-07-06	0
Vallferrera		T75	A3A	1993-11-25	A3A	1994-07-06	0
Vallferrera	F	T22	A3A	1993-11-25	A3A	1994-07-06	0
Vallferrera	F	JR8	A3A	1993-11-25	A3A	1994-07-06	0
Vallferrera	F	HX6	A3A	1993-11-25	A3A	1994-07-06	0
Vallferrera	M	HF6	A3A	1993-11-25	A3A	1994-07-06	0
Vallferrera		HX9	A3A	1993-11-25	A3A	1994-07-06	0
Vallferrera	M	T32	A3A	1993-11-25	A3A	1994-07-06	0
Vallferrera	F	T06	A3A	1993-11-25	A3A	1994-07-06	0
Vallferrera	M	T20	A3A	1993-11-25	A3A	1994-07-06	0
Vallferrera	M	HZ6	A3A	1993-11-25	A3A	1994-07-06	0
Vallferrera	M	T56	A3A	1993-11-25	A3A	1994-07-06	0
Vallferrera	M	T36	A3A	1993-11-25	A3A	1994-07-06	0
Vallferrera	F	T21	A3A	1993-11-25	A3A	1994-07-06	0
Vallferrera	F	H71	A3A	1993-11-25	A3A	1994-07-06	0
Vallferrera	F	T87	A3A	1993-11-25	A3A	1994-07-06	0
Vallferrera		R16	A3A	1993-11-25	A3A	1994-07-06	0
Vallferrera		SZ9	A3A	1993-11-25	A3A	1994-07-06	0
Vallferrera	F	SZ5	A3A	1993-11-25	A3A	1994-07-06	0
Vallferrera	F	T15	A3A	1993-11-25	A3A	1994-07-06	0
Vallferrera		T34	A3A	1993-11-25	A3A	1994-07-06	0
Vallferrera		T40	A3A	1993-11-25	A3A	1994-07-06	0
Vallferrera	F	HZ1	A3A	1993-11-25	A3A	1994-07-06	0
Vallferrera	F	SZ4	A3A	1993-11-25	A3A	1994-07-06	0
Vallferrera	M	T04	A3A	1993-11-25	A3B	1994-07-06	33
Vallferrera		T37	A3A	1993-11-25	A3B	1994-07-06	33
Vallferrera	M	T58	A3A	1993-11-25	A3B	1994-07-06	33
Vallferrera	F	T68	A3A	1993-11-25	A4A	1994-07-07	100
Vallferrera	M	T17	A3A	1993-11-25	A4A	1994-07-07	100
Vallferrera	M	T86	A3A	1993-11-25	A4B	1994-07-07	133
Vallferrera	F	T53	A3A	1993-11-25	A4B	1994-07-07	133
Vallferrera	F	TB0	A3B	1993-11-25	A2C	1994-07-06	-67
Vallferrera		TA6	A3B	1993-11-25	A2C	1994-07-06	-67
Vallferrera		TB2	A3B	1993-11-25	A3A	1994-07-06	-33
Vallferrera	M	JJ8	A3B	1993-11-25	A3A	1994-07-06	-33
Vallferrera	M	TC0	A3B	1993-11-25	A3A	1994-07-06	-33
Vallferrera	M	TD6	A3B	1993-11-25	A3A	1994-07-06	-33
Vallferrera	F	J19	A3B	1993-11-25	A3B	1994-07-06	0
Vallferrera	F	J11	A3B	1993-11-25	A3B	1994-07-06	0
Vallferrera	M	HY6	A3B	1993-11-25	A3B	1994-07-06	0
Vallferrera	F	TA3	A3B	1993-11-25	A3B	1994-07-06	0
Vallferrera	M	J31	A3B	1993-11-25	A3B	1994-07-06	0
Vallferrera	M	JJ9	A3B	1993-11-25	A3B	1994-07-06	0
Vallferrera	F	JT8	A3B	1993-11-25	A3B	1994-07-06	0
Vallferrera	M	HT8	A3B	1993-11-25	A3B	1994-07-06	0
Vallferrera	M	R80	A3B	1993-11-25	A3B	1994-07-06	0
Vallferrera	F	TB1	A3B	1993-11-25	A3B	1994-07-06	0
Vallferrera	F	J09	A3B	1993-11-25	A3B	1994-07-06	0
Vallferrera	M	TA1	A3B	1993-11-25	A3B	1994-07-06	0
Vallferrera	M	HR0	A3B	1993-11-25	A3B	1994-07-06	0
Vallferrera		TA2	A3B	1993-11-25	A3B	1994-07-06	0
Vallferrera	F	TB8	A3B	1993-11-25	A3B	1994-07-06	0
Vallferrera	F	TB6	A3B	1993-11-25	A3B	1994-07-06	0
Vallferrera		TC6	A3B	1993-11-25	A3C	1994-07-06	33
Vallferrera		TC8	A3B	1993-11-25	A3C	1994-07-06	33
Vallferrera	M	R51	A3B	1993-11-25	A3C	1994-07-06	33
Vallferrera	M	RD6	A3B	1993-11-25	A4A	1994-07-07	67
Vallferrera	M	J00	A3C	1993-11-25	A3B	1994-07-06	-33
Vallferrera	M	R99	A3C	1993-11-25	A3B	1994-07-06	-33
Vallferrera		TE2	A3C	1993-11-25	A3B	1994-07-06	-33
Vallferrera	F	RK8	A3C	1993-11-25	A3B	1994-07-06	-33
Vallferrera		J58	A3C	1993-11-25	A3C	1994-07-06	0
Vallferrera	M	JP3	A3C	1993-11-25	A3C	1994-07-06	0
Vallferrera		TJ3	A3C	1993-11-25	A3C	1994-07-06	0
Vallferrera	M	TK3	A3C	1993-11-25	A3C	1994-07-06	0
Vallferrera		JN0	A3C	1993-11-25	A3C	1994-07-06	0
Vallferrera	M	TF6	A3C	1993-11-25	A3C	1994-07-06	0
Vallferrera	F	TE3	A3C	1993-11-25	A3C	1994-07-06	0
Vallferrera	M	TH9	A3C	1993-11-25	A3C	1994-07-06	0
Vallferrera	M	J39	A3C	1993-11-25	A3C	1994-07-06	0
Vallferrera	M	TF2	A3C	1993-11-25	A3C	1994-07-06	0
Vallferrera	F	JE1	A3C	1993-11-25	A3C	1994-07-06	0
Vallferrera	M	RE0	A3C	1993-11-25	A3C	1994-07-06	0
Vallferrera	F	JV2	A3C	1993-11-25	A3C	1994-07-06	0
Vallferrera		TK2	A3C	1993-11-25	A3C	1994-07-06	0
Vallferrera		TH0	A3C	1993-11-25	A3C	1994-07-06	0
Vallferrera	M	B80	A3C	1993-11-25	A3C	1994-07-06	0
Vallferrera	F	TF1	A3C	1993-11-25	A3C	1994-07-06	0
Vallferrera	F	JB0	A3C	1993-11-25	A3C	1994-07-06	0
Vallferrera		TJ5	A3C	1993-11-25	A3C	1994-07-06	0
Vallferrera	F	J56	A3C	1993-11-25	A3C	1994-07-06	0
Vallferrera	F	JT6	A3C	1993-11-25	A3C	1994-07-06	0
Vallferrera	F	TE9	A3C	1993-11-25	A3C	1994-07-06	0
Vallferrera	M	TK0	A3C	1993-11-25	A3C	1994-07-06	0
Vallferrera	M	L43	A3C	1993-11-25	A3C	1994-07-06	0
Vallferrera	M	TJ1	A3C	1993-11-25	A3C	1994-07-06	0
Vallferrera	M	TH3	A3C	1993-11-25	A3C	1994-07-06	0
Vallferrera	F	JV0	A3C	1993-11-25	A3C	1994-07-06	0
Vallferrera	M	TE6	A3C	1993-11-25	A3C	1994-07-06	0
Vallferrera	F	J91	A3C	1993-11-25	A4A	1994-07-07	34
Vallferrera	F	HT1	A3C	1993-11-25	A4A	1994-07-07	34
Vallferrera	M	TH5	A3C	1993-11-25	A4B	1994-07-07	67
Vallferrera	M	J54	A3C	1993-11-25	A5C	1994-07-07	200
Vallferrera	M	L78	A4A	1993-11-25	C12	1994-07-05	-325
Vallferrera	F	TM3	A4A	1993-11-25	A1B	1994-07-06	-267
Vallferrera	F	JV3	A4A	1993-11-25	A3C	1994-07-06	-34
Vallferrera	M	TN8	A4A	1993-11-25	A4A	1994-07-07	0
Vallferrera		TN3	A4A	1993-11-25	A4A	1994-07-07	0
Vallferrera	F	JY9	A4A	1993-11-25	A4A	1994-07-07	0
Vallferrera	M	JW1	A4A	1993-11-25	A4A	1994-07-07	0
Vallferrera	M	TL9	A4A	1993-11-25	A4A	1994-07-07	0
Vallferrera	M	TS3	A4B	1993-11-25	C6	1994-07-05	-508
Vallferrera		TP6	A4B	1993-11-25	C9	1994-07-05	-433
Vallferrera	M	EN3	A4B	1993-11-25	C10	1994-07-05	-408
Vallferrera	F	TR7	A4B	1993-11-25	A2A	1994-07-06	-233
Vallferrera		TP0	A4B	1993-11-25	A2C	1994-07-06	-167
Vallferrera	M	TR5	A4B	1993-11-25	A4A	1994-07-07	-33
Vallferrera	F	TU0	A4B	1993-11-25	A4A	1994-07-07	-33
Vallferrera	F	K02	A4B	1993-11-25	A4B	1994-07-07	0
Vallferrera	M	TT6	A4B	1993-11-25	A4B	1994-07-07	0
Vallferrera		TS1	A4B	1993-11-25	A4B	1994-07-07	0
Vallferrera	F	TT7	A4B	1993-11-25	A4B	1994-07-07	0
Vallferrera	F	K11	A4B	1993-11-25	A4B	1994-07-07	0
Vallferrera	F	RT7	A4B	1993-11-25	A4B	1994-07-07	0
Vallferrera	M	TT3	A4B	1993-11-25	A4B	1994-07-07	0
Vallferrera	F	RS7	A4B	1993-11-25	A4B	1994-07-07	0
Vallferrera	F	KH5	A4B	1993-11-25	A4B	1994-07-07	0
Vallferrera	F	K49	A4B	1993-11-25	A4B	1994-07-07	0
Vallferrera	M	TS0	A4B	1993-11-25	A4B	1994-07-07	0
Vallferrera	M	KE8	A4B	1993-11-25	A4B	1994-07-07	0
Vallferrera		TT2	A4B	1993-11-25	A4B	1994-07-07	0
Vallferrera		TR9	A4B	1993-11-25	A4B	1994-07-07	0
Vallferrera	F	R08	A4C	1993-11-25	A3A	1994-07-06	-166
Vallferrera	M	TW3	A4C	1993-11-25	A4B	1994-07-07	-33
Vallferrera	M	TV6	A4C	1993-11-25	A4C	1994-07-07	0
Vallferrera	M	TV4	A4C	1993-11-25	A4C	1994-07-07	0
Vallferrera		TV5	A4C	1993-11-25	A4C	1994-07-07	0
Vallferrera	F	TU9	A4C	1993-11-25	A4C	1994-07-07	0
Vallferrera	F	RX8	A4C	1993-11-25	A4C	1994-07-07	0
Vallferrera	M	RZ5	A4C	1993-11-25	A4C	1994-07-07	0
Vallferrera	M	RY6	A4C	1993-11-25	A4C	1994-07-07	0
Vallferrera		RY5	A4C	1993-11-25	A5C	1994-07-07	100
Vallferrera	F	TX1	A5A	1993-11-26	A4C	1994-07-07	-34
Vallferrera	F	TZ8	A5A	1993-11-26	A5A	1994-07-07	0
Vallferrera	M	TX7	A5A	1993-11-26	A5A	1994-07-07	0
Vallferrera		TY4	A5A	1993-11-26	A5A	1994-07-07	0
Vallferrera	F	TZ4	A5A	1993-11-26	A5A	1994-07-07	0
Vallferrera	M	TX6	A5A	1993-11-26	A5A	1994-07-07	0
Vallferrera	F	TY7	A5A	1993-11-26	A5A	1994-07-07	0
Vallferrera	F	P39	A5A	1993-11-26	A5A	1994-07-07	0
Vallferrera	F	KR8	A5A	1993-11-26	A5A	1994-07-07	0
Vallferrera	M	TZ6	A5A	1993-11-26	A5A	1994-07-07	0
Vallferrera	F	TZ2	A5A	1993-11-26	A5A	1994-07-07	0
Vallferrera	F	TX2	A5A	1993-11-26	A5A	1994-07-07	0
Vallferrera	F	RV9	A5A	1993-11-26	A5A	1994-07-07	0
Vallferrera	F	KP7	A5A	1993-11-26	A5A	1994-07-07	0
Vallferrera	F	U11	A5A	1993-11-26	A5B	1994-07-07	33
Vallferrera		RV5	A5B	1993-11-26	A4B	1994-07-07	-100
Vallferrera	F	KZ4	A5B	1993-11-26	A5A	1994-07-07	-33
Vallferrera	M	U14	A5B	1993-11-26	A5B	1994-07-07	0
Vallferrera	M	U23	A5B	1993-11-26	A5B	1994-07-07	0
Vallferrera	F	U28	A5B	1993-11-26	A5B	1994-07-07	0
Vallferrera	M	U16	A5B	1993-11-26	A5B	1994-07-07	0
Vallferrera	M	KP4	A5B	1993-11-26	A5B	1994-07-07	0
Vallferrera	F	KY7	A5B	1993-11-26	A5B	1994-07-07	0
Vallferrera		U21	A5B	1993-11-26	A5C	1994-07-07	33
Vallferrera		U22	A5B	1993-11-26	A5C	1994-07-07	33
Vallferrera	M	P97	A5C	1993-11-26	A5B	1994-07-07	-33
Vallferrera	M	KN6	A5C	1993-11-26	A5B	1994-07-07	-33
Vallferrera	M	P76	A5C	1993-11-26	A5B	1994-07-07	-33
Vallferrera	M	U46	A5C	1993-11-26	A5C	1994-07-07	0
Vallferrera		U34	A5C	1993-11-26	A5C	1994-07-07	0
Vallferrera	F	KX1	A5C	1993-11-26	A5C	1994-07-07	0
Vallferrera	F	PA0	A5C	1993-11-26	A5C	1994-07-07	0
Vallferrera	F	U37	A5C	1993-11-26	A5C	1994-07-07	0
Vallferrera	M	U45	A5C	1993-11-26	A5C	1994-07-07	0
Vallferrera	M	L06	A5C	1993-11-26	A5C	1994-07-07	0
Vallferrera	M	U35	A5C	1993-11-26	A5C	1994-07-07	0
Vallferrera	M	U32	A5C	1993-11-26	A5C	1994-07-07	0
Vallferrera		JW7	A5C	1993-11-26	A5C	1994-07-07	0
Vallferrera	F	LE7	B1A	1994-07-04	B3A	1994-11-21	-200
Vallferrera	M	AA5	B1A	1994-07-04	B2C	1994-11-21	-34
Vallferrera	F	DA3	B1A	1994-07-04	C2	1994-11-22	125
Vallferrera		UC3	B1B	1994-07-04	B3C	1994-11-21	-167
Vallferrera	F	LR3	B1B	1994-07-04	B2B	1994-11-21	-100
Vallferrera	F	AN5	B1B	1994-07-04	B1C	1994-11-21	33
Vallferrera	F	LN4	B1C	1994-07-04	B3C	1994-11-21	-200
Vallferrera	F	D74	B1C	1994-07-04	B2C	1994-11-21	-100
Vallferrera		UF9	B2A	1994-07-04	B2A	1994-11-21	0
Vallferrera	M	DN9	B2A	1994-07-04	B2A	1994-11-21	0
Vallferrera	F	LM9	B2A	1994-07-04	C3	1994-11-22	250
Vallferrera		US6	B2B	1994-07-04	B2A	1994-11-21	-33
Vallferrera	F	UP7	B2B	1994-07-04	B2B	1994-11-21	0
Vallferrera	F	AS4	B2B	1994-07-04	B2B	1994-11-21	0
Vallferrera	M	DA2	B2B	1994-07-04	B2B	1994-11-21	0
Vallferrera	F	AA7	B2B	1994-07-04	B2C	1994-11-21	33
Vallferrera	M	US1	B2B	1994-07-04	B2C	1994-11-21	33
Vallferrera	M	UP2	B2B	1994-07-04	B2C	1994-11-21	33
Vallferrera	F	BZ7	B2B	1994-07-04	C3	1994-11-22	217
Vallferrera	M	UR5	B2B	1994-07-04	A1B	1994-11-23	500
Vallferrera	M	D87	B2C	1994-07-04	B2B	1994-11-21	-33
Vallferrera	M	DD7	B2C	1994-07-04	B2C	1994-11-21	0
Vallferrera	M	UU0	B2C	1994-07-04	B2C	1994-11-21	0
Vallferrera	M	UY1	B2C	1994-07-04	B2C	1994-11-21	0
Vallferrera	M	DC1	B2C	1994-07-04	B1A	1994-11-21	34
Vallferrera	M	AZ4	B2C	1994-07-04	B1C	1994-11-21	100
Vallferrera	M	UT3	B2C	1994-07-04	A5C	1994-11-24	900
Vallferrera	F	B24	B3A	1994-07-04	B1A	1994-11-21	200
Vallferrera	F	S03	B3A	1994-07-04	B1A	1994-11-21	200
Vallferrera	M	UH7	B3A	1994-07-04	B1A	1994-11-21	200
Vallferrera	M	W01	B3C	1994-07-04	B1B	1994-11-21	167
Vallferrera	M	W02	B3C	1994-07-04	B1B	1994-11-21	167
Vallferrera	M	W16	B3C	1994-07-04	B1C	1994-11-21	200
Vallferrera	M	W11	B3C	1994-07-04	B1C	1994-11-21	200
Vallferrera	F	BC9	B3C	1994-07-04	C1	1994-11-22	234
Vallferrera	M	M65	B3C	1994-07-04	C1	1994-11-22	234
Vallferrera	F	BF1	B3C	1994-07-04	C2	1994-11-22	259
Vallferrera	M	DF5	B3C	1994-07-04	C3	1994-11-22	284
Vallferrera	F	LV0	C1	1994-07-05	B2C	1994-11-21	-134
Vallferrera	F	W24	C1	1994-07-05	B1C	1994-11-21	-34
Vallferrera	M	DY4	C1	1994-07-05	C1	1994-11-22	0
Vallferrera	F	M67	C1	1994-07-05	C1	1994-11-22	0
Vallferrera	F	DJ6	C1	1994-07-05	C2	1994-11-22	25
Vallferrera	M	B54	C1	1994-07-05	C2	1994-11-22	25
Vallferrera	M	DF3	C1	1994-07-05	C3	1994-11-22	50
Vallferrera	M	PY6	C10	1994-07-05	C9	1994-11-22	-25
Vallferrera	M	PX2	C10	1994-07-05	C9	1994-11-22	-25
Vallferrera	M	WF2	C10	1994-07-05	C10	1994-11-22	0
Vallferrera	F	S55	C10	1994-07-05	C10	1994-11-22	0
Vallferrera		WL1	C10	1994-07-05	C10	1994-11-22	0
Vallferrera	M	MV0	C10	1994-07-05	C10	1994-11-22	0
Vallferrera	M	WJ9	C10	1994-07-05	C11	1994-11-22	25
Vallferrera	F	ER5	C11	1994-07-05	C11	1994-11-22	0
Vallferrera	F	MV3	C11	1994-07-05	C11	1994-11-22	0
Vallferrera	M	WH5	C11	1994-07-05	C12	1994-11-22	25
Vallferrera	F	EW5	C11	1994-07-05	C12	1994-11-22	25
Vallferrera	F	MX0	C11	1994-07-05	A3A	1994-11-24	250
Vallferrera	M	PT9	C12	1994-07-05	C10	1994-11-22	-50
Vallferrera		WK6	C12	1994-07-05	C11	1994-11-22	-25
Vallferrera	M	L78	C12	1994-07-05	C12	1994-11-22	0
Vallferrera	F	ER2	C12	1994-07-05	C12	1994-11-22	0
Vallferrera	M	ET4	C12	1994-07-05	C12	1994-11-22	0
Vallferrera	F	MZ1	C12	1994-07-05	A2A	1994-11-23	125
Vallferrera	M	M29	C2	1994-07-05	C1	1994-11-22	-25
Vallferrera	F	M72	C2	1994-07-05	C2	1994-11-22	0
Vallferrera	M	W37	C2	1994-07-05	C2	1994-11-22	0
Vallferrera	F	W60	C2	1994-07-05	C3	1994-11-22	25
Vallferrera	M	W38	C2	1994-07-05	C3	1994-11-22	25
Vallferrera	M	M74	C2	1994-07-05	A1C	1994-11-23	341
Vallferrera	M	AK1	C2	1994-07-05	A2B	1994-11-23	408
Vallferrera	M	M56	C3	1994-07-05	C1	1994-11-22	-50
Vallferrera	F	DH1	C3	1994-07-05	C2	1994-11-22	-25
Vallferrera	M	DP4	C3	1994-07-05	C2	1994-11-22	-25
Vallferrera	F	DN5	C3	1994-07-05	C2	1994-11-22	-25
Vallferrera	M	BK5	C3	1994-07-05	C3	1994-11-22	0
Vallferrera	F	S39	C3	1994-07-05	C3	1994-11-22	0
Vallferrera	F	W47	C3	1994-07-05	C3	1994-11-22	0
Vallferrera	F	BU4	C3	1994-07-05	C3	1994-11-22	0
Vallferrera	M	NB8	C3	1994-07-05	C4	1994-11-22	25
Vallferrera		W49	C3	1994-07-05	A1C	1994-11-23	316
Vallferrera	F	DK6	C3	1994-07-05	A5B	1994-11-24	683
Vallferrera	M	DJ4	C4	1994-07-05	C1	1994-11-22	-75
Vallferrera	F	BR7	C4	1994-07-05	C1	1994-11-22	-75
Vallferrera	M	BT0	C4	1994-07-05	C3	1994-11-22	-25
Vallferrera	M	DK7	C4	1994-07-05	C3	1994-11-22	-25
Vallferrera	F	MD5	C4	1994-07-05	C4	1994-11-22	0
Vallferrera	F	MF0	C4	1994-07-05	C4	1994-11-22	0
Vallferrera	M	DT0	C4	1994-07-05	C6	1994-11-22	50
Vallferrera	M	WB3	C5	1994-07-05	C2	1994-11-22	-75
Vallferrera	M	W88	C5	1994-07-05	C4	1994-11-22	-25
Vallferrera	F	DH6	C5	1994-07-05	C5	1994-11-22	0
Vallferrera	M	DV6	C5	1994-07-05	C5	1994-11-22	0
Vallferrera	M	BX6	C5	1994-07-05	C5	1994-11-22	0
Vallferrera	M	W86	C5	1994-07-05	C11	1994-11-22	150
Vallferrera	F	W90	C5	1994-07-05	A1A	1994-11-23	200
Vallferrera	M	DU3	C5	1994-07-05	A2B	1994-11-23	333
Vallferrera	F	LK2	C6	1994-07-05	C1	1994-11-22	-125
Vallferrera	M	W95	C6	1994-07-05	C3	1994-11-22	-75
Vallferrera	M	E07	C6	1994-07-05	C4	1994-11-22	-50
Vallferrera	F	DU9	C6	1994-07-05	C5	1994-11-22	-25
Vallferrera	M	DW3	C6	1994-07-05	C6	1994-11-22	0
Vallferrera	M	PP4	C6	1994-07-05	C9	1994-11-22	75
Vallferrera	F	DV0	C6	1994-07-05	A4B	1994-11-24	508
Vallferrera	M	TS3	C6	1994-07-05	A4B	1994-11-24	508
Vallferrera	F	DW0	C7	1994-07-05	C6	1994-11-22	-25
Vallferrera	M	WE6	C7	1994-07-05	C7	1994-11-22	0
Vallferrera	F	WD4	C7	1994-07-05	C8	1994-11-22	25
Vallferrera	F	ML3	C8	1994-07-05	C7	1994-11-22	-25
Vallferrera	M	WB9	C8	1994-07-05	C8	1994-11-22	0
Vallferrera		WE7	C8	1994-07-05	C8	1994-11-22	0
Vallferrera	M	WD7	C8	1994-07-05	C8	1994-11-22	0
Vallferrera	M	DK2	C8	1994-07-05	C8	1994-11-22	0
Vallferrera	M	PL9	C8	1994-07-05	C8	1994-11-22	0
Vallferrera	F	PL7	C8	1994-07-05	C8	1994-11-22	0
Vallferrera	F	DW5	C9	1994-07-05	C7	1994-11-22	-50
Vallferrera	M	EJ9	C9	1994-07-05	C8	1994-11-22	-25
Vallferrera	F	WE3	C9	1994-07-05	C8	1994-11-22	-25
Vallferrera	F	SE4	C9	1994-07-05	C9	1994-11-22	0
Vallferrera	M	WE1	C9	1994-07-05	C9	1994-11-22	0
Vallferrera		WC7	C9	1994-07-05	C9	1994-11-22	0
Vallferrera	F	WC3	C9	1994-07-05	C11	1994-11-22	50
Vallferrera	M	WD9	C9	1994-07-05	A1A	1994-11-23	100
Vallferrera	F	WF0	C9	1994-07-05	A1C	1994-11-23	166
Vallferrera	M	WM0	A1A	1994-07-06	C11	1994-11-22	-50
Vallferrera	F	PY3	A1A	1994-07-06	C12	1994-11-22	-25
Vallferrera		PY9	A1A	1994-07-06	A1A	1994-11-23	0
Vallferrera	M	FD1	A1A	1994-07-06	A1A	1994-11-23	0
Vallferrera	F	S73	A1A	1994-07-06	A1B	1994-11-23	33
Vallferrera	M	WN6	A1A	1994-07-06	A2B	1994-11-23	133
Vallferrera	M	PB8	A1A	1994-07-06	A5C	1994-11-24	466
Vallferrera	M	MD9	A1B	1994-07-06	C7	1994-11-22	-183
Vallferrera	M	FC0	A1B	1994-07-06	A1B	1994-11-23	0
Vallferrera	M	NB7	A1B	1994-07-06	A1B	1994-11-23	0
Vallferrera	F	SD1	A1B	1994-07-06	A1C	1994-11-23	33
Vallferrera	F	N89	A1B	1994-07-06	A1C	1994-11-23	33
Vallferrera	M	N93	A1B	1994-07-06	A5C	1994-11-24	433
Vallferrera	M	FN6	A1C	1994-07-06	A1A	1994-11-23	-66
Vallferrera	M	WT5	A1C	1994-07-06	A1B	1994-11-23	-33
Vallferrera	F	ND3	A1C	1994-07-06	A1B	1994-11-23	-33
Vallferrera	M	N77	A1C	1994-07-06	A1C	1994-11-23	0
Vallferrera	M	FD9	A1C	1994-07-06	A2B	1994-11-23	67
Vallferrera	F	WT4	A1C	1994-07-06	A3B	1994-11-24	167
Vallferrera	M	N51	A1C	1994-07-06	A3C	1994-11-24	200
Vallferrera	F	NL2	A2A	1994-07-06	A1C	1994-11-23	-34
Vallferrera	M	HB2	A2A	1994-07-06	A2A	1994-11-23	0
Vallferrera	F	NL3	A2A	1994-07-06	A2B	1994-11-23	33
Vallferrera	F	TR7	A2A	1994-07-06	A2C	1994-11-23	66
[truncated: 1,074 more rows]

## Sheet: Flamicell_Fish
CODI	DATA	LF	PES
C50Y	1993-10-25	130	26
C51Y	1993-10-25	157	45
C52Y	1993-10-25	168	62
C53Y	1993-10-25	173	59
C54Y	1993-10-25	197	94
C55Y	1993-10-25	206	95
C56Y	1993-10-25	242	160
C57Y	1993-10-25	194	82
C58Y	1993-10-25	207	100
C59Y	1993-10-25	182	65
C59Y	1994-05-30	225	137
C60Y	1993-10-25	215	130
C61Y	1993-10-25	230	150
C62Y	1993-10-25	241	155
C63Y	1993-10-25	154	45
C64Y	1993-10-25	153	40
C65Y	1993-10-25	198	88
C66Y	1993-10-25	184	92
C67Y	1993-10-25	218	130
C68Y	1993-10-25	182	70
C69Y	1993-10-25	183	73
C70Y	1993-10-25	182	82
C71Y	1993-10-25	179	65
C72Y	1993-10-25	201	93
C73Y	1993-10-25	204	100
C74Y	1993-10-25	213	115
C75Y	1993-10-25	230	135
C76Y	1993-10-25	239	150
C77Y	1993-10-25	141	28
C78Y	1993-10-25	142	39
C78Y	1994-05-30	172	56
C79Y	1993-10-25	171	60
C80Y	1993-10-25	146	37
C81Y	1993-10-25	160	52
C81Y	1994-10-17	254	190
C82Y	1993-10-25	174	64
C83Y	1993-10-25	175	61
C84Y	1993-10-25	202	96
C85Y	1993-10-25	177	65
C86Y	1993-10-25	183	77
C87Y	1993-10-25	205	92
C88Y	1993-10-25	192	86
C89Y	1993-10-25	166	54
C90Y	1993-10-25	206	98
C91Y	1993-10-25	230	135
C91Y	1994-05-30	262	205
C92Y	1993-10-25	208	100
C93Y	1993-10-25	203	95
C94Y	1993-10-25	222	135
C94Y	1994-05-30	235	140
C95Y	1993-10-25	217	125
C96Y	1993-10-25	161	50
C96Y	1994-05-30	247	180
C97Y	1993-10-25	173	55
C98Y	1993-10-25	167	52
C98Y	1994-05-30	203	97
C99Y	1993-10-25	161	49
CA1Y	1993-10-25	185	80
CA2Y	1993-10-25	187	70
CA3Y	1993-10-25	155	48
CA4Y	1993-10-25	183	66
CA4Y	1994-05-30	207	105
CA5Y	1993-10-25	197	80
CA6Y	1993-10-25	196	98
CA6Y	1994-05-30	222	136
CA7Y	1993-10-25	193	90
CA8Y	1993-10-25	221	115
CA9Y	1993-10-25	210	95
CB0Y	1993-10-25	231	150
CB1Y	1993-10-25	228	145
CB1Y	1994-10-17	286	280
CB2Y	1993-10-25	247	190
CB3Y	1993-10-25	182	64
CB3Y	1994-05-31	210	107
CB3Y	1994-10-18	230	140
CB4Y	1993-10-25	163	48
CB4Y	1994-05-30	197	86
CB5Y	1993-10-25	166	52
CB6Y	1993-10-25	190	73
CB6Y	1994-05-30	202	85
CB7Y	1993-10-25	193	86
CB8Y	1993-10-25	207	90
CB9Y	1993-10-25	200	78
CC0Y	1993-10-25	199	97
CC1Y	1993-10-25	140	31
CC2Y	1993-10-25	161	55
CC2Y	1993-10-27	168	50
CC2Y	1994-05-31	200	90
CC3Y	1993-10-25	181	60
CC4Y	1993-10-25	180	65
CC5Y	1993-10-25	169	65
CC5Y	1994-05-31	188	75
CC6Y	1993-10-25	192	93
CC7Y	1993-10-25	187	74
CC7Y	1993-10-27	187	78
CC8Y	1993-10-25	180	62
CC9Y	1993-10-25	192	80
CC9Y	1993-10-27	192	83
CD0Y	1993-10-25	192	82
CD0Y	1994-05-30	221	135
CD0Y	1994-10-17	253	180
CD1Y	1993-10-25	186	69
CD2Y	1993-10-25	197	80
CD3Y	1993-10-25	238	165
CD4Y	1993-10-25	142	33
CD5Y	1993-10-25	190	82
CD6Y	1993-10-25	195	90
CD7Y	1993-10-25	175	64
CD8Y	1993-10-25	134	27
CD9Y	1993-10-25	165	56
CE0Y	1993-10-25	168	56
CE0Y	1993-10-27	170	55
CE1Y	1993-10-25	167	50
CE1Y	1994-05-30	247	182
CE2Y	1993-10-25	187	70
CE3Y	1993-10-25	173	55
CE3Y	1994-05-30	204	95
CE3Y	1994-10-17	240	175
CE4Y	1993-10-25	176	71
CE5Y	1993-10-25	185	70
CE6Y	1993-10-25	198	83
CE7Y	1993-10-25	203	95
CE8Y	1993-10-25	200	110
CE9Y	1993-10-25	131	24
CF0Y	1993-10-25	126	23
CF1Y	1993-10-25	211	94
CF2Y	1993-10-25	147	33
CF3Y	1993-10-25	207	106
CF3Y	1994-05-30	243	186
CF3Y	1994-10-18	273	240
CF4Y	1993-10-25	183	67
CF4Y	1994-05-30	231	145
CF5Y	1993-10-25	219	130
CF6Y	1993-10-25	243	160
CF7Y	1993-10-25	230	155
CF8Y	1993-10-25	137	30
CF9Y	1993-10-25	170	55
CH0Y	1993-10-25	183	62
CH1Y	1993-10-25	170	63
CH2Y	1993-10-25	181	80
CH2Y	1994-10-18	221	145
CH3Y	1993-10-25	185	71
CH4Y	1993-10-25	181	70
CH5Y	1993-10-25	195	89
CH6Y	1993-10-25	175	63
CH6Y	1994-05-30	214	130
CH7Y	1993-10-25	243	165
CH7Y	1994-05-30	257	205
CH8Y	1993-10-25	155	40
CH9Y	1993-10-25	168	59
CH9Y	1994-05-30	206	124
CJ0Y	1993-10-25	168	50
CJ1Y	1993-10-25	185	72
CJ2Y	1993-10-25	186	76
CJ3Y	1993-10-25	213	120
CJ3Y	1994-05-30	238	168
CJ3Y	1994-10-18	264	220
CJ4Y	1993-10-25	165	58
CJ5Y	1993-10-25	182	79
CJ6Y	1993-10-25	167	57
CJ7Y	1993-10-25	163	43
CJ8Y	1993-10-25	168	56
CJ9Y	1993-10-25	182	75
CK0Y	1993-10-25	168	64
CK1Y	1993-10-25	172	63
CK2Y	1993-10-25	186	78
CK3Y	1993-10-25	180	78
CK4Y	1993-10-25	169	57
CK5Y	1993-10-25	186	69
CK6Y	1993-10-25	180	70
CK7Y	1993-10-25	180	73
CK8Y	1993-10-25	193	89
CK9Y	1993-10-25	200	95
CL0Y	1993-10-25	192	90
CL1Y	1993-10-25	194	105
CL2Y	1993-10-25	205	100
CL3Y	1993-10-25	147	33
CL4Y	1993-10-25	172	53
CL5Y	1993-10-25	184	67
CL6Y	1993-10-25	172	54
CL7Y	1993-10-25	182	63
CL8Y	1993-10-25	166	56
CL9Y	1993-10-25	174	65
CM0Y	1993-10-25	153	44
CM0Y	1994-05-30	181	75
CM1Y	1993-10-25	170	65
CM2Y	1993-10-25	162	49
CM3Y	1993-10-25	161	47
CM4Y	1993-10-25	157	43
CM5Y	1993-10-25	173	58
CM6Y	1993-10-25	183	63
CM7Y	1993-10-25	190	90
CM8Y	1993-10-25	178	75
CM9Y	1993-10-25	152	35
CN0Y	1993-10-25	140	30
CN1Y	1993-10-25	156	44
CN2Y	1993-10-25	166	57
CN3Y	1993-10-25	143	34
CN4Y	1993-10-25	158	45
CN5Y	1993-10-25	142	28
CN6Y	1993-10-25	150	36
CN7Y	1993-10-25	142	32
CN8Y	1993-10-25	143	35
CN9Y	1993-10-25	153	47
CP0Y	1993-10-25	150	38
CP1Y	1993-10-25	146	35
CP2Y	1993-10-25	161	46
CP3Y	1993-10-25	172	57
CP4Y	1993-10-25	163	50
CP5Y	1993-10-25	178	60
CP6Y	1993-10-25	160	43
CP7Y	1993-10-25	149	41
CP7Y	1994-05-30	177	75
CP8Y	1993-10-25	154	45
CP9Y	1993-10-25	163	52
CR0Y	1993-10-25	154	43
CR1Y	1993-10-25	172	576
CR2Y	1993-10-25	196	83
CR3Y	1993-10-25	187	78
CR4Y	1993-10-25	180	61
CR5Y	1993-10-25	176	56
CR6Y	1993-10-25	226	120
CR7Y	1993-10-25	144	38
CR8Y	1993-10-25	163	52
CR9Y	1993-10-25	167	54
CS0Y	1993-10-25	173	64
CS1Y	1993-10-25	175	65
CS2Y	1993-10-25	191	78
CS3Y	1993-10-25	186	84
CS4Y	1993-10-25	196	95
CS5Y	1993-10-25	210	135
CS6Y	1993-10-25	237	150
CS6Y	1994-10-19	292	320
CS7Y	1993-10-25	138	34
CS8Y	1993-10-25	150	48
CS9Y	1993-10-25	157	46
CT0Y	1993-10-25	232	140
CT1Y	1993-10-25	158	59
CT2Y	1993-10-25	176	75
CT3Y	1993-10-25	199	86
CT4Y	1993-10-25	192	90
CT5Y	1993-10-25	207	95
CT5Y	1994-10-18	287	285
CT6Y	1993-10-25	284	245
CT6Y	1994-05-31	299	295
CT7Y	1993-10-25	165	52
CT8Y	1993-10-25	167	57
CT8Y	1994-05-31	199	98
CT9Y	1993-10-25	188	85
DD1	1993-10-26	206	110
DD5	1993-07-12	157	50
DD6	1993-07-12	144	39
DD6	1994-05-31	237	180
DD7	1993-07-12	150	36
DD8	1993-07-12	162	57
DD9	1993-07-12	162	53
DE0	1993-07-12	162	57
DE1	1993-07-12	183	64
DE2	1993-07-12	193	84
DE3	1993-07-12	192	84
DE4	1993-07-12	131	27
DE4	1993-10-26	174	57
DE4	1994-05-31	201	108
DE4	1994-10-18	226	140
DE5	1993-07-12	136	28
DE6	1993-07-12	141	30
DE7	1993-07-12	137	29
DE8	1993-07-12	131	25
DE9	1993-07-12	150	38
DF0	1993-07-12	155	42
DF1	1993-07-12	147	33
DF2	1993-07-12	168	56
DF3	1993-07-12	153	40
DF4	1993-07-12	193	82
DF5	1993-07-12	223	125
DF5	1993-10-26	233	140
DF5	1994-05-31	238	170
DF6	1993-07-12	135	27
DF7	1993-07-12	142	39
DF8	1993-07-12	135	26
DF9	1993-07-12	147	35
DH0	1993-07-12	134	27
DH1	1993-07-12	156	43
DH2	1993-07-12	143	33
DH2	1993-10-26	173	54
DH3	1993-07-12	142	34
DH4	1993-07-12	131	28
DH4	1994-05-31	201	93
DH5	1993-07-12	152	37
DH6	1993-07-12	138	29
DH7	1993-07-12	133	28
DH8	1993-07-12	161	48
DH9	1993-07-12	151	39
DH9	1993-10-26	187	80
DJ0	1993-07-12	167	51
DJ1	1993-07-12	136	31
DJ2	1993-07-12	130	27
DJ3	1993-07-12	132	28
DJ4	1993-07-12	134	27
DJ5	1993-07-12	163	48
DJ5	1993-10-26	170	46
DJ5	1994-05-31	203	92
DJ6	1993-07-12	153	40
DJ6	1993-10-26	178	60
DJ7	1993-07-12	172	60
DJ7	1993-10-26	172	62
DJ8	1993-07-12	163	62
DJ8	1994-05-31	188	74
DJ9	1993-07-12	175	61
DK0	1993-07-12	182	65
DK1	1993-07-12	164	55
DK2	1993-07-12	159	44
DK2	1993-10-26	172	55
DK2	1994-05-31	199	88
DK2	1994-10-18	206	90
DK3	1993-07-12	161	50
DK4	1993-07-12	154	46
DK5	1993-07-12	160	47
DK6	1993-07-12	168	55
DK7	1993-07-12	153	49
DK8	1993-07-12	168	54
DK8	1993-10-26	175	56
DK8	1994-05-31	181	76
DK9	1993-07-12	197	82
DL0	1993-07-12	138	32
DL1	1993-07-12	193	72
DL1	1994-10-18	222	140
DL2	1993-07-12	210	91
DL3	1993-07-12	191	82
DL4	1993-07-12	202	88
DL4	1993-10-26	203	85
DL5	1993-07-12	220	110
DL6	1993-07-12	214	105
DL6	1993-10-26	216	105
DL7	1993-07-12	228	130
DL8	1993-07-12	225	120
DL8	1993-10-26	227	115
DL9	1993-07-12	271	245
DR1	1993-10-26	193	77
DU0	1993-07-12	131	28
DU1	1993-07-12	132	25
DU2	1993-07-12	132	25
DU3	1993-07-12	137	30
DU4	1993-07-12	132	28
DU5	1993-07-12	134	27
DU6	1993-07-12	155	40
DU7	1993-07-12	146	35
DU8	1993-07-12	163	46
DU9	1993-07-12	140	33
DV0	1993-07-12	152	50
DV1	1993-07-12	158	47
DV2	1993-07-12	148	39
DV3	1993-07-12	154	42
DV4	1993-07-12	133	27
DV5	1993-07-12	156	43
DV6	1993-07-12	168	55
DV7	1993-07-12	147	36
DV8	1993-07-12	137	29
DV9	1993-07-12	148	36
DW0	1993-07-12	163	48
DW0	1993-10-26	193	80
DW0	1994-05-31	207	120
DW0	1994-10-18	218	140
DW1	1993-07-12	156	47
DW1	1993-10-26	162	50
DW1	1994-10-18	195	90
DW2	1993-07-12	147	39
DW2	1993-10-26	175	64
DW3	1993-07-12	170	58
DW3	1993-10-26	184	75
DW4	1993-07-12	173	57
DW4	1993-10-26	182	60
DW5	1993-07-12	158	43
DW6	1993-07-12	197	80
DW6	1993-10-26	205	100
DW7	1993-07-12	149	38
DW8	1993-07-12	163	56
DW9	1993-07-12	207	84
DX0	1993-07-12	208	110
DX0	1993-10-26	223	120
DX0	1994-05-31	264	245
DX1	1993-07-12	234	120
DX1	1993-10-26	242	145
DX1	1994-05-31	257	179
DX2	1993-07-12	202	90
DX3	1993-07-12	223	105
DX3	1993-10-26	222	110
DX3	1994-05-31	241	150
DX3	1994-10-18	249	165
DX4	1993-07-12	206	95
DX5	1993-07-12	257	180
DX5	1993-10-26	269	210
DX6	1993-07-12	303	240
DX6	1993-10-26	305	220
DX6	1994-05-31	306	235
DY6	1994-10-18	309	230
E00	1993-07-10	132	23
E01	1993-07-10	137	28
E02	1993-07-10	147	37
E03	1993-07-10	149	40
E04	1993-07-10	161	47
E05	1993-07-10	155	42
E06	1993-07-10	163	56
E07	1993-07-10	164	52
E08	1993-07-10	173	65
E09	1993-07-10	183	80
E10	1993-07-10	218	135
E11	1993-07-10	132	23
E12	1993-07-10	137	30
E13	1993-07-10	153	42
E14	1993-07-10	152	44
E15	1993-07-10	164	53
E16	1993-07-10	173	66
E17	1993-07-10	161	49
E18	1993-07-10	172	65
E19	1993-07-10	167	58
E20	1993-07-10	148	40
E21	1993-07-10	163	52
E22	1993-07-10	132	25
E23	1993-07-10	148	39
E24	1993-07-10	159	45
E25	1993-07-10	150	39
E26	1993-07-10	168	54
E27	1993-07-10	138	23
E28	1993-07-10	128	23
E28	1993-10-25	174	70
E29	1993-07-10	133	27
E30	1993-07-10	133	29
E31	1993-07-10	140	31
E31	1993-10-25	180	70
E32	1993-07-10	131	24
E33	1993-07-10	147	40
E33	1993-10-25	177	78
E34	1993-07-10	170	61
E35	1993-07-10	164	52
E36	1993-07-10	130	24
E37	1993-07-10	132	25
E38	1993-07-10	145	35
E38	1993-10-27	192	80
E38	1994-05-31	211	110
E38	1994-10-18	263	225
E39	1993-07-10	150	41
E40	1993-07-10	154	42
E41	1993-07-10	148	38
E42	1993-07-10	170	59
E43	1993-07-10	148	39
E44	1993-07-10	172	56
E45	1993-07-10	161	50
E46	1993-07-10	155	47
E47	1993-07-10	153	51
E47	1993-10-27	187	85
E48	1993-07-10	174	69
E49	1993-07-10	160	45
E50	1993-07-10	157	45
E51	1993-07-10	163	65
E51	1993-10-25	205	94
E51	1994-10-17	274	260
E52	1993-07-10	156	46
E53	1993-07-10	154	43
E54	1993-07-10	171	62
E54	1993-10-25	202	95
E55	1993-07-10	173	58
E56	1993-07-10	180	72
E57	1993-07-10	193	90
E58	1993-07-10	197	115
E59	1993-07-10	145	37
E60	1993-07-10	148	37
E61	1993-07-10	147	37
E62	1993-07-10	142	39
E62	1993-07-11	143	43
E62	1993-10-27	168	49
E62	1994-05-31	204	105
E63	1993-07-10	160	49
E64	1993-07-10	150	41
E65	1993-07-10	173	59
E65	1993-10-25	194	76
E66	1993-07-10	157	50
E67	1993-07-10	150	40
E68	1993-07-10	164	54
E68	1993-10-27	193	80
E69	1993-07-10	167	58
E70	1993-07-10	152	44
E71	1993-07-10	158	50
E72	1993-07-10	175	73
E72	1993-10-25	203	93
E73	1993-07-10	177	66
E73	1993-10-25	212	110
E73	1994-05-31	248	190
E74	1993-07-10	176	73
E74	1993-10-25	204	110
E75	1993-07-10	221	125
E76	1993-07-10	148	40
E77	1993-07-10	153	45
E78	1993-07-10	153	42
E78	1993-10-27	182	61
E78	1994-05-31	221	125
E78	1994-10-18	272	220
E79	1993-07-10	163	55
E80	1993-07-10	163	54
E81	1993-07-10	156	50
E82	1993-07-10	176	71
E83	1993-07-10	139	31
E84	1993-07-10	130	27
E84	1993-10-25	198	97
E85	1993-07-10	137	34
E86	1993-07-10	132	27
E87	1993-07-10	138	31
E87	1994-05-30	196	88
E87	1994-10-18	216	110
E88	1993-07-10	166	62
E88	1994-05-31	258	200
E89	1993-07-10	155	47
E90	1993-07-10	170	53
E91	1993-07-10	209	115
E91	1993-10-25	223	140
E92	1993-07-10	221	135
E93	1993-07-10	223	150
E94	1993-07-10	129	27
E94	1994-05-30	207	98
E94	1994-10-18	237	140
E95	1993-07-10	140	37
E96	1993-07-10	144	40
E97	1993-07-10	142	41
E97	1993-10-25	177	70
E97	1994-05-30	205	123
E97	1994-10-18	235	175
E98	1993-07-10	136	32
E99	1993-07-10	144	38
EA0	1993-07-10	130	26
EA1	1993-07-10	145	37
EA2	1993-07-10	154	46
EA3	1993-07-10	170	64
EA4	1993-07-10	179	67
EA4	1993-10-27	213	102
EA5	1993-07-10	235	170
EA6	1993-07-10	279	240
EA7	1993-07-10	235	160
EA8	1993-07-10	137	32
EA9	1993-07-10	141	35
EB0	1993-07-10	143	39
EB1	1993-07-10	131	26
EB2	1993-07-10	132	24
EB3	1993-07-10	151	37
EB4	1993-07-10	130	30
EB5	1993-07-10	131	26
EB6	1993-07-10	138	32
EB7	1993-07-10	132	24
EB8	1993-07-10	138	33
EB9	1993-07-10	130	25
EC0	1993-07-10	132	29
EC1	1993-07-10	140	33
EC2	1993-07-10	135	32
EC3	1993-07-10	137	28
EC4	1993-07-10	132	26
EC5	1993-07-10	137	29
EC6	1993-07-10	142	35
EC7	1993-07-10	135	30
EC8	1993-07-10	150	40
ED0	1993-07-10	133	30
ED1	1993-07-10	142	31
ED2	1993-07-10	145	32
ED3	1993-07-10	144	31
ED4	1993-07-10	143	32
ED5	1993-07-10	143	38
ED6	1993-07-10	153	45
ED7	1993-07-10	142	31
ED8	1993-07-10	143	39
ED9	1993-07-10	138	27
EE0	1993-07-10	150	45
EE1	1993-07-10	157	46
EE2	1993-07-10	147	40
EE3	1993-07-10	163	57
EE4	1993-07-10	160	51
EE5	1993-07-10	178	70
EE5	1993-10-25	197	99
EE6	1993-07-10	217	110
EE7	1993-07-10	132	31
EE8	1993-07-10	136	32
EE9	1993-07-10	140	34
EF0	1993-07-10	153	46
EF1	1993-07-10	172	70
EF2	1993-07-10	138	33
EF2	1993-10-25	177	68
EF2	1994-05-31	202	101
EF2	1994-10-18	249	195
EF3	1993-07-10	159	52
EF4	1993-07-10	168	53
EF4	1993-10-25	188	70
EF5	1993-07-10	130	26
EF6	1993-07-10	130	31
EF7	1993-07-10	134	33
EF8	1993-07-10	153	47
EF9	1993-07-10	144	38
EH0	1993-07-10	142	39
EH1	1993-07-10	151	44
EH2	1993-07-10	155	48
EH2	1993-10-25	175	61
EH3	1993-07-10	170	68
EH4	1993-07-10	171	62
EH5	1993-07-10	184	79
EH6	1993-07-10	138	31
EH7	1993-07-10	154	49
EH8	1993-07-10	152	49
EH9	1993-07-10	169	60
EJ0	1993-07-10	145	38
EJ1	1993-07-10	147	39
EJ2	1993-07-10	152	45
EJ3	1993-07-10	149	40
EJ4	1993-07-10	158	50
EJ5	1993-07-10	167	65
EJ5	1993-10-25	206	105
EJ6	1993-07-10	136	31
EJ7	1993-07-10	133	31
EJ8	1993-07-10	137	30
EJ9	1993-07-10	199	100
EK0	1993-07-10	208	125
EK1	1993-07-11	129	27
EK2	1993-07-11	130	27
EK3	1993-07-11	132	29
EK4	1993-07-11	132	27
EK5	1993-07-11	140	30
EK6	1993-07-11	143	36
EK7	1993-07-11	147	38
EK8	1993-07-11	142	34
EK8	1993-10-26	182	66
EK9	1993-07-11	146	38
EK9	1994-05-31	222	133
EK9	1994-10-19	282	275
EL0	1993-07-11	146	34
EL1	1993-07-11	164	56
EL2	1993-07-11	159	46
EL3	1993-07-11	167	62
EL4	1993-07-11	177	71
EL5	1993-07-11	185	73
EL6	1993-07-11	138	29
EL7	1993-07-11	143	34
EL8	1993-07-11	146	40
EL9	1993-07-11	153	47
EM0	1993-07-11	156	49
EM1	1993-07-11	163	48
EM1	1993-10-27	203	100
EM1	1994-05-31	230	155
EM1	1994-10-18	258	205
EM2	1993-07-11	160	40
EM3	1993-07-11	173	67
EM3	1993-10-27	207	110
EM4	1993-07-11	164	52
EM5	1993-07-11	187	83
EM6	1993-07-11	197	89
EM7	1993-07-11	138	30
EM8	1993-07-11	133	24
EM8	1993-10-27	161	45
EM8	1994-10-18	236	140
EM9	1993-07-11	146	37
EN0	1993-07-11	152	40
EN1	1993-07-11	131	24
EN1	1993-10-27	160	50
EN1	1994-10-18	258	215
EN2	1993-07-11	147	39
EN3	1993-07-11	157	45
EN4	1993-07-11	174	69
EN4	1993-10-27	178	65
EN5	1993-07-11	153	49
EN6	1993-07-11	168	59
EN7	1993-07-11	226	125
EN8	1993-07-11	135	27
EN8	1993-10-27	173	55
EN9	1993-07-11	139	30
EP0	1993-07-11	135	31
EP1	1993-07-11	145	32
EP2	1993-07-11	150	40
EP2	1993-10-27	192	95
EP3	1993-07-11	145	32
EP3	1994-05-31	208	108
EP4	1993-07-11	157	48
EP5	1993-07-11	133	31
EP6	1993-07-11	171	58
EP7	1993-07-11	179	57
EP7	1993-10-27	197	68
EP8	1993-07-11	251	175
EP8	1993-10-27	273	205
EP8	1994-10-18	328	300
EP9	1993-07-11	297	320
EP9	1993-10-27	327	415
ER0	1993-07-11	130	27
ER1	1993-07-11	134	29
ER1	1993-10-27	153	32
ER2	1993-07-11	135	28
ER3	1993-07-11	146	39
ER4	1993-07-11	162	53
ER4	1993-10-27	215	115
ER5	1993-07-11	163	48
ER5	1993-10-27	203	102
ER6	1993-07-11	135	30
ER6	1993-10-26	186	87
ER7	1993-07-11	137	33
ER8	1993-07-11	152	43
ER9	1993-07-11	159	48
ES0	1993-07-11	164	57
ES1	1993-07-11	171	57
ES2	1993-07-11	175	68
ES2	1993-10-27	203	88
ES2	1994-10-18	279	255
ES3	1993-07-11	180	73
ES3	1993-10-27	213	105
ES3	1994-05-31	243	156
ES4	1993-07-11	200	90
ES4	1993-10-27	228	135
ES4	1994-10-18	282	250
ES5	1993-07-11	184	81
ES6	1993-07-11	209	115
ES6	1994-05-31	220	130
ES7	1993-07-11	130	30
ES8	1993-07-11	134	30
ES9	1993-07-11	145	34
ES9	1993-10-27	161	39
ET0	1993-07-11	131	28
ET0	1993-10-27	162	44
ET1	1993-07-11	136	27
ET2	1993-07-11	145	37
ET3	1993-07-11	131	28
ET4	1993-07-11	146	38
ET4	1993-10-27	168	56
ET5	1993-07-11	150	45
ET5	1993-10-27	170	48
ET6	1993-07-11	130	29
ET7	1993-07-11	158	52
ET7	1993-10-27	202	95
ET7	1994-05-31	226	130
ET7	1994-10-18	257	200
ET8	1993-07-11	156	50
ET8	1993-10-27	198	85
ET9	1993-07-11	135	30
EU0	1993-07-11	142	38
EU1	1993-07-11	156	45
EU2	1993-07-11	168	63
EU2	1993-10-25	182	65
EU3	1993-07-11	147	44
EU4	1993-07-11	158	53
EU4	1993-10-27	178	68
EU5	1993-07-11	147	38
EU6	1993-07-11	143	34
EU7	1993-07-11	152	41
EU7	1993-10-27	167	45
EU8	1993-07-11	142	35
EU9	1993-07-11	164	49
EV0	1993-07-11	157	45
EV0	1993-10-27	178	70
EV0	1994-05-31	140	80
EV1	1993-07-11	151	44
EV1	1993-10-27	182	72
EV2	1993-07-11	173	64
EV2	1993-10-27	212	105
EV3	1993-07-11	178	72
EV4	1993-07-11	174	71
EV4	1993-10-27	206	105
EV4	1994-10-18	252	210
EV5	1993-07-11	190	80
EV6	1993-07-11	190	87
EV7	1993-07-11	221	130
EV8	1993-07-11	217	120
EV9	1993-07-11	142	33
EW0	1993-07-11	145	34
EW0	1993-10-27	192	85
EW1	1993-07-11	138	32
EW2	1993-07-11	150	36
EW3	1993-07-11	142	35
EW4	1993-07-11	149	38
EW5	1993-07-11	165	54
EW6	1993-07-11	198	91
EW7	1993-07-11	276	250
EW8	1993-07-12	134	29
EW8	1993-10-26	177	65
EW9	1993-07-12	144	32
EX0	1993-07-12	138	30
EX1	1993-07-12	153	44
EX2	1993-07-12	146	37
EX3	1993-07-12	153	42
EX4	1993-07-12	184	76
EX5	1993-07-12	180	69
EX6	1993-07-12	157	45
EX7	1993-07-12	142	35
EX8	1993-07-12	191	75
EX9	1993-07-12	136	32
EY0	1993-07-12	138	36
EY1	1993-07-12	132	25
EY2	1993-07-12	148	40
EY3	1993-07-12	153	42
EY4	1993-07-12	151	43
EY5	1993-07-12	132	26
EY6	1993-07-12	153	41
EY6	1993-10-26	186	67
EY7	1993-07-12	163	54
EY8	1993-07-12	157	46
EY9	1993-07-12	150	38
EZ0	1993-07-12	176	67
EZ1	1993-07-12	154	47
EZ2	1993-07-12	133	29
EZ3	1993-07-12	132	26
EZ4	1993-07-12	140	33
EZ5	1993-07-12	140	36
EZ6	1993-07-12	144	34
EZ7	1993-07-12	148	40
EZ7	1993-10-26	180	57
EZ7	1994-05-31	219	128
EZ8	1993-07-12	144	36
EZ9	1993-07-12	150	37
FA0	1993-03-23	111	16
FA1	1993-03-23	112	17
FA2	1993-03-23	123	28
FA3	1993-03-23	145	33
FA4	1993-03-23	150	39
FA5	1993-03-23	126	28
FA6	1993-03-23	115	20
FA7	1993-03-23	118	22
FA8	1993-03-23	157	49
FA9	1993-03-23	120	23
FB0	1993-03-23	120	24
FB1	1993-03-23	131	29
FB2	1993-03-23	124	28
FB3	1993-03-23	105	18
FB4	1993-03-23	112	23
FB5	1993-03-23	120	23
FB6	1993-03-23	125	28
FB7	1993-03-23	134	33
FB8	1993-03-23	136	32
FB9	1993-03-23	165	49
FC0	1993-03-23	117	24
FC1	1993-03-23	118	24
FC2	1993-03-23	142	35
FC3	1993-03-23	117	22
FC4	1993-03-23	128	30
FC5	1993-03-23	147	43
FC6	1993-03-23	154	48
FC7	1993-03-23	161	59
FC7	1993-07-10	185	73
FC8	1993-03-23	136	35
FC9	1993-03-23	141	37
FD0	1993-03-23	154	46
FD1	1993-03-23	143	38
FD2	1993-03-23	152	48
FD3	1993-03-23	156	54
FD4	1993-03-23	143	39
FD5	1993-03-23	161	43
FD6	1993-03-23	167	54
FD7	1993-03-23	163	57
FD8	1993-03-23	254	185
FD9	1993-03-23	133	31
FE0	1993-03-23	120	26
FE1	1993-03-23	147	21
FE2	1993-03-23	206	110
FE3	1993-03-23	137	32
FE4	1993-03-23	148	42
FE5	1993-03-23	127	31
FE6	1993-03-23	126	30
FE7	1993-03-23	137	34
FE8	1993-03-23	131	30
FE9	1993-03-23	143	39
FF0	1993-03-23	154	46
FF1	1993-03-23	158	47
FF2	1993-03-23	203	107
FF3	1993-03-23	126	18
FF3	1993-07-10	166	58
FF4	1993-03-23	127	26
FF5	1993-03-23	118	17
FF6	1993-03-23	127	26
FF7	1993-03-23	123	27
FF8	1993-03-23	127	28
FF9	1993-03-23	131	32
FH0	1993-03-23	131	35
FH1	1993-03-23	153	48
FH2	1993-03-23	157	46
FH3	1993-03-23	115	22
FH4	1993-03-23	131	27
FH5	1993-03-23	122	23
FH6	1993-03-23	123	26
FH7	1993-03-23	132	30
FH8	1993-03-23	141	35
FH9	1993-03-23	143	40
FJ0	1993-03-23	152	43
FJ1	1993-03-23	153	43
FJ2	1993-03-23	137	35
FJ3	1993-03-23	155	98
FJ4	1993-03-23	122	24
FJ5	1993-03-23	135	38
FJ6	1993-03-23	166	58
FJ7	1993-03-23	125	30
FJ9	1993-03-24	123	25
FK0	1993-03-24	120	22
FK1	1993-03-24	120	26
FK2	1993-03-24	117	24
FK3	1993-03-24	146	44
FK4	1993-03-24	134	31
FK5	1993-03-24	157	56
FK6	1993-03-24	131	30
FK7	1993-03-24	129	32
FK8	1993-03-24	152	49
FK9	1993-03-24	146	47
FL0	1993-03-24	148	45
FL1	1993-03-24	135	38
FL2	1993-03-24	149	45
FL3	1993-03-24	132	32
FL4	1993-03-24	125	31
FL5	1993-03-24	272	190
FL6	1993-03-24	272	190
FL7	1993-03-24	111	22
FL8	1993-03-24	129	36
FL9	1993-03-24	125	25
FM0	1993-03-24	138	40
FM1	1993-03-24	142	41
FM2	1993-03-24	153	48
FM3	1993-03-24	159	55
FM4	1993-03-24	146	47
FM5	1993-03-24	141	39
FM6	1993-03-24	143	34
FM7	1993-03-24	143	41
FM8	1993-03-24	135	35
FM9	1993-03-24	146	94
FN0	1993-03-24	215	125
FN1	1993-03-24	122	30
FN1	1993-07-12	162	47
FN1	1993-10-26	185	75
FN2	1993-03-24	120	30
FN3	1993-03-24	120	30
FN4	1993-03-24	150	48
FN4	1993-10-26	202	92
FN5	1993-03-24	119	30
FN6	1993-03-24	146	47
FN7	1993-03-24	163	70
FN8	1993-03-24	158	56
FN9	1993-03-24	132	35
FP0	1993-03-24	157	53
FP1	1993-03-24	252	125
FP1	1993-07-12	255	185
FP1	1993-10-26	263	175
FP1	1994-05-31	274	250
FP1	1994-10-18	273	225
FP2	1993-03-24	251	257
FP3	1993-03-24	253	240
FP4	1993-03-24	120	27
FP5	1993-03-24	116	18
FP6	1993-03-24	123	33
FP7	1993-03-24	135	37
FP8	1993-03-24	150	47
FP9	1993-03-24	117	27
FR0	1993-03-24	133	36
FR1	1993-03-24	141	39
FR2	1993-03-24	145	39
FR3	1993-03-24	147	49
FR4	1993-03-24	127	27
FR5	1993-03-24	144	42
FR6	1993-03-24	169	68
FR7	1993-03-24	123	29
FR8	1993-03-24	120	27
FR9	1993-03-24	129	28
FS0	1993-10-26	243	185
FS0	1994-05-31	257	220
FS1	1993-03-24	120	19
FS2	1993-03-24	124	24
FS3	1993-03-24	126	26
FS4	1993-03-24	170	57
FS5	1993-03-24	195	92
FS5	1993-07-12	203	90
FS6	1993-03-24	204	95
FS7	1993-03-24	194	89
FS8	1993-03-24	213	105
FS9	1993-03-24	220	149
FT0	1993-03-24	235	175
FT0	1993-07-12	258	185
FT1	1993-03-24	252	200
FT3	1993-03-24	261	180
FT4	1993-03-24	375	590
FT4	1993-10-26	375	525
FT4	1994-10-18	385	570
FT5	1993-03-24	134	24
FT6	1993-03-24	128	21
FT7	1993-03-24	127	22
FT8	1993-03-24	137	26
FT9	1993-03-24	130	22
FU0	1993-03-24	146	33
FU1	1993-03-24	145	40
FU1	1993-07-12	224	110
FU2	1993-03-24	150	41
FU3	1993-03-24	155	41
FU4	1993-03-24	157	46
FU5	1993-03-24	168	52
FU6	1993-03-24	191	74
FU7	1993-03-24	202	86
FU8	1993-03-24	203	94
FU9	1993-03-24	216	102
FV0	1993-03-24	218	112
FV0	1993-07-12	232	140
FV1	1993-03-24	211	100
FV1	1993-10-26	220	100
FV1	1994-05-31	223	97
FV2	1993-03-24	245	155
FV3	1993-03-24	168	247
FV4	1993-03-24	248	210
FV5	1993-03-24	271	240
FV6	1993-03-24	128	19
FV7	1993-03-24	127	24
FV8	1993-03-24	138	28
FV9	1993-03-24	141	30
FW0	1993-03-24	143	35
FW0	1993-10-26	165	57
FW1	1993-03-24	148	39
FW2	1993-03-24	147	32
FW3	1993-03-24	143	35
FW4	1993-03-24	152	40
FW5	1993-03-24	156	45
FW6	1993-03-24	172	50
FW6	1993-07-12	178	68
FW7	1993-03-24	158	48
FW8	1993-03-24	164	55
FW9	1993-03-24	176	56
FW9	1993-07-12	188	76
FX0	1993-03-24	180	70
FX1	1993-03-24	172	51
FX2	1993-03-24	179	66
FX2	1993-07-12	180	70
FX2	1993-10-26	186	78
FX3	1993-03-24	182	73
FX3	1993-07-12	192	88
FX4	1993-03-24	189	72
FX5	1993-03-24	178	69
FX6	1993-03-24	200	82
FX7	1993-03-24	193	84
FX7	1993-10-26	203	100
FX8	1993-03-24	195	89
FX9	1993-03-24	198	76
FY0	1993-03-24	226	120
FY0	1993-07-12	226	120
FY1	1993-03-24	218	105
FY2	1993-03-24	218	120
FY3	1993-03-24	227	130
FY3	1993-07-12	235	140
FY3	1993-10-26	242	160
FY3	1994-10-18	283	260
FY4	1993-03-24	235	130
FY4	1993-07-12	239	150
FY5	1993-03-24	225	125
FY6	1993-03-24	237	145
FY6	1993-07-12	239	150
FY7	1993-03-24	228	120
FY7	1993-10-26	273	220
FY8	1993-03-24	254	150
FY9	1993-03-24	242	165
FY9	1993-07-12	247	175
FY9	1993-10-26	256	175
FY9	1994-10-18	259	195
FZ0	1993-03-24	254	150
FZ1	1993-03-24	252	185
FZ2	1993-03-24	278	240
FZ3	1993-03-24	311	335
FZ4	1993-03-24	380	490
FZ4	1993-10-26	382	510
FZ5	1993-03-24	128	24
FZ6	1993-03-24	123	18
FZ7	1993-03-24	143	34
FZ8	1993-03-24	170	65
FZ9	1993-03-24	187	87
J00	1993-10-27	185	80
J01	1993-10-27	220	115
J01	1994-05-31	250	180
J01	1994-10-18	282	270
J02	1993-10-27	224	125
J03	1993-10-27	225	135
J04	1993-10-27	150	35
J04	1994-10-18	214	115
J05	1993-10-27	150	35
J06	1993-10-27	182	70
J06	1994-05-31	212	115
J07	1993-10-27	175	60
J08	1993-10-27	176	68
J08	1994-10-18	252	195
J09	1993-10-27	163	42
J10	1993-10-27	160	40
J10	1994-05-31	182	70
J11	1993-10-27	166	46
J12	1993-10-27	144	29
J13	1993-10-27	190	92
J13	1994-05-31	222	150
J13	1994-10-18	235	150
J14	1993-10-27	160	45
J16	1993-10-27	175	61
J16	1994-05-31	201	94
J16	1994-10-18	237	150
J17	1993-10-27	219	120
J18	1993-10-27	200	105
J18	1994-05-30	242	180
J19	1993-10-27	195	90
J20	1993-10-27	242	170
J21	1993-10-27	263	210
J21	1994-05-31	267	255
J22	1993-10-27	364	520
J23	1993-10-27	148	38
J24	1993-10-27	140	30
J25	1993-10-27	158	42
J26	1993-10-27	153	42
J27	1993-10-27	144	35
J27	1994-05-31	172	61
J28	1993-10-27	137	22
J29	1993-10-27	142	32
J30	1993-10-27	150	45
J31	1993-10-27	160	42
J31	1994-05-31	190	80
J31	1994-10-18	212	100
J32	1993-10-27	172	59
J32	1994-05-31	218	155
J33	1993-10-27	186	76
J34	1993-10-27	172	58
J35	1993-10-27	157	39
J36	1993-10-27	133	58
J36	1994-05-31	207	100
J37	1993-10-27	134	29
J38	1993-10-27	172	58
J39	1993-10-27	152	39
J40	1993-10-27	171	62
J40	1994-05-31	184	70
J40	1994-10-18	205	110
J41	1993-10-27	186	60
J41	1994-05-30	217	120
J42	1993-10-27	183	63
J43	1993-10-27	171	53
J43	1994-05-31	207	125
J44	1993-10-27	188	80
J45	1993-10-27	178	67
J46	1993-10-27	178	68
J47	1993-10-27	211	95
J47	1994-05-30	259	215
J47	1994-10-18	294	315
J48	1993-10-27	232	125
J49	1993-10-27	230	115
J49	1994-05-31	235	165
J50	1993-10-27	237	155
JJ2	1994-10-19	260	215
L00	1993-03-24	174	63
L01	1993-03-24	222	128
L02	1993-03-24	139	29
L03	1993-03-24	139	31
L04	1993-03-24	156	43
L05	1993-03-24	201	79
L06	1993-03-24	226	110
L06	1993-07-12	230	130
L06	1993-10-26	242	165
L06	1994-10-18	263	190
L07	1993-03-24	122	25
L08	1993-03-24	135	27
L09	1993-03-24	134	29
L10	1993-03-24	134	44
L11	1993-03-24	192	83
L12	1993-03-24	284	250
L13	1993-03-24	129	31
L14	1993-03-24	143	34
L15	1993-03-24	137	27
L16	1993-03-24	138	36
L17	1993-03-24	148	40
L18	1993-03-24	198	140
L19	1993-03-24	254	170
L20	1993-03-24	272	185
L21	1993-03-24	270	230
L22	1993-03-24	228	120
L23	1993-03-24	273	240
L24	1993-03-24	318	315
L25	1993-03-24	291	260
L26	1993-03-24	288	245
L27	1993-03-24	120	22
L28	1993-03-24	118	22
L29	1993-03-24	144	36
L30	1993-03-24	149	42
L31	1993-03-24	150	40
L32	1993-03-24	143	38
L33	1993-03-24	141	37
L34	1993-03-24	147	38
L35	1993-03-24	136	34
L36	1993-03-24	130	27
L37	1993-03-24	152	49
L38	1993-03-24	150	44
L39	1993-03-24	150	42
L40	1993-03-24	157	43
L41	1993-03-24	151	45
L42	1993-03-24	146	44
L43	1993-03-24	241	155
L44	1993-03-24	254	197
L45	1993-03-24	122	23
L46	1993-03-24	127	23
L47	1993-03-24	125	25
L48	1993-03-24	124	26
L49	1993-03-24	129	32
L50	1993-03-24	133	27
L51	1993-03-24	143	35
L52	1993-03-24	161	50
L53	1993-03-24	152	39
L54	1993-03-24	147	38
L55	1993-03-24	156	42
L56	1993-03-24	148	40
L57	1993-03-24	143	35
L58	1993-03-24	163	54
L59	1993-03-24	137	33
L60	1993-03-24	172	63
L61	1993-03-24	121	26
L62	1993-03-24	128	26
L63	1993-03-24	136	35
L64	1993-03-24	153	39
L65	1993-03-24	147	34
L67	1993-03-24	161	48
L68	1993-03-24	168	53
L69	1993-03-24	152	45
L70	1993-03-24	153	44
L71	1993-03-24	150	43
L72	1993-03-24	129	26
L73	1993-03-24	147	42
L74	1993-03-24	152	40
L75	1993-03-24	136	32
L76	1993-03-24	148	40
L77	1993-03-24	134	31
L78	1993-03-24	144	45
L79	1993-03-24	162	50
L80	1993-03-24	172	60
L81	1993-03-24	141	39
L82	1993-03-24	153	52
L83	1993-03-24	163	54
L84	1993-03-24	161	52
L85	1993-03-24	147	42
L86	1993-03-24	132	33
L87	1993-03-24	137	32
L88	1993-03-24	153	42
L88	1993-10-27	233	145
L88	1994-10-18	313	365
L89	1993-03-24	147	38
L90	1993-03-24	152	35
L91	1993-03-24	192	84
L92	1993-03-24	223	135
L93	1993-03-24	223	125
L94	1993-03-24	204	102
L95	1993-03-24	262	192
L96	1993-03-24	282	265
L97	1993-03-24	139	32
L98	1993-03-24	148	42
L99	1993-03-24	145	43
LA0	1993-03-24	174	64
LA1	1993-03-24	132	26
LA2	1993-03-24	141	33
LA3	1993-03-24	122	23
LA4	1993-03-24	133	25
LA5	1993-03-24	150	37
LA6	1993-03-24	147	39
LA7	1993-03-24	187	86
LA8	1993-03-25	135	28
LA9	1993-03-25	140	26
LB0	1993-03-25	140	29
LB1	1993-03-25	124	17
LB1	1993-07-10	173	60
LB1	1993-10-27	192	73
LB2	1993-03-25	124	19
LB3	1993-03-25	145	31
LB4	1993-03-25	138	26
LB4	1993-07-10	178	70
LB5	1993-03-25	171	55
LB5	1993-07-10	209	115
LB5	1993-10-25	223	140
LB6	1993-03-25	175	64
LB6	1993-07-10	203	110
LB6	1993-10-27	228	125
LB6	1994-10-18	274	280
LB7	1993-03-25	188	71
LB8	1993-03-25	275	205
LB8	1993-07-10	283	280
LB9	1993-03-25	125	25
LC0	1993-03-25	136	26
LC0	1993-07-10	176	72
LC0	1993-10-25	186	88
LC1	1993-03-25	143	27
LC2	1993-03-25	128	18
LC3	1993-03-25	131	20
LC4	1993-03-25	136	21
LC5	1993-03-25	144	27
LC6	1993-03-25	131	19
LC7	1993-03-25	142	25
LC8	1993-03-25	148	36
LC9	1993-03-25	146	28
LD0	1993-03-25	193	72
LD1	1993-03-25	138	17
LD2	1993-03-25	140	27
LD3	1993-03-25	144	28
LD4	1993-03-25	153	33
LD5	1993-03-25	159	46
LD6	1993-03-25	140	32
LD7	1993-03-25	151	39
LD8	1993-03-25	128	21
LD9	1993-03-25	132	21
LE0	1993-03-25	185	66
LE1	1993-03-25	134	25
LE2	1993-03-25	136	29
LE3	1993-03-25	126	21
LE4	1993-03-25	126	20
LE5	1993-03-25	129	20
LE5	1993-07-10	171	64
LE6	1993-03-25	125	21
LE7	1993-03-25	125	20
LE8	1993-03-25	125	20
LE9	1993-03-25	129	32
LF0	1993-03-25	127	26
LF0	1993-10-27	217	115
LF1	1993-03-25	128	24
LF2	1993-03-25	159	45
LF3	1993-03-25	124	20
LF4	1993-03-26	132	27
LF5	1993-03-26	145	35
LF5	1993-10-25	215	110
LF6	1993-03-26	163	57
LF7	1993-03-26	168	73
LF8	1993-03-26	177	56
LF9	1993-03-26	162	60
LH0	1993-03-26	167	64
LH1	1993-03-26	180	76
LH2	1993-03-26	143	33
LH3	1993-03-26	135	29
LH4	1993-03-26	217	132
LH4	1994-05-31	295	295
LH5	1993-03-26	246	185
LH6	1993-03-26	136	27
LH6	1993-10-27	192	85
LH7	1993-03-26	148	38
LH8	1993-03-26	139	35
LH9	1993-03-26	173	52
LJ0	1993-03-26	134	34
LJ1	1993-03-26	141	37
LJ2	1993-03-26	136	35
LJ3	1993-03-26	148	46
LJ4	1993-03-26	128	35
LJ5	1993-03-26	141	36
LJ6	1993-03-26	142	35
LJ7	1993-03-26	128	27
LJ8	1993-03-26	142	38
LJ9	1993-03-26	164	59
LK0	1993-03-26	156	48
LK1	1993-03-26	143	42
LK2	1993-03-26	144	40
LK3	1993-03-26	167	56
LK3	1993-07-11	204	99
LK4	1993-03-26	141	35
LK5	1993-03-26	135	35
LK5	1993-07-10	145	35
LK6	1993-03-26	132	27
LK7	1993-03-26	148	40
LK7	1993-07-10	199	96
LK8	1993-03-26	130	32
LK8	1993-10-25	208	105
LK9	1993-03-26	138	35
LL0	1993-03-26	156	47
LL1	1993-03-26	193	83
LL1	1993-07-11	236	175
LL2	1993-03-26	204	110
LL3	1993-03-26	223	143
LL4	1993-03-26	244	175
LL5	1993-03-26	134	26
LL5	1993-07-10	192	84
LL6	1993-03-26	141	36
LL7	1993-03-26	173	57
LL8	1993-03-26	147	48
LL9	1993-03-26	214	135
LM0	1993-03-25	131	22
LM1	1993-03-25	134	25
LM2	1993-03-25	132	25
LM3	1993-03-25	136	27
LM4	1993-03-25	134	26
LM5	1993-03-25	133	26
LM6	1993-03-25	130	25
LM7	1993-03-25	134	25
LM8	1993-03-25	143	33
LM9	1993-03-25	142	32
LN0	1993-03-25	136	25
LN1	1993-03-25	137	27
LN2	1993-03-25	140	29
LN3	1993-03-25	137	38
LN4	1993-03-25	148	35
LN5	1993-03-25	138	26
LN6	1993-03-25	150	39
LN7	1993-03-25	156	39
LN8	1993-03-25	158	41
LN8	1993-07-10	197	76
LN9	1993-03-25	153	39
LP0	1993-03-25	199	99
LP1	1993-03-25	132	24
LP2	1993-03-25	128	21
LP3	1993-03-25	124	21
LP3	1993-10-27	176	63
LP4	1993-03-25	130	15
LP4	1993-07-10	164	48
LP5	1993-03-25	127	24
LP6	1993-03-25	132	23
LP7	1993-03-25	130	24
LP8	1993-03-25	134	25
LP9	1993-03-25	135	26
LR0	1993-03-25	138	26
LR1	1993-03-25	128	23
LR1	1993-10-25	190	87
LR2	1993-03-25	139	29
LR3	1993-03-25	150	39
LR4	1993-03-25	152	35
LR5	1993-03-25	145	36
LR6	1993-03-25	145	37
LR7	1993-03-25	156	40
LR8	1993-03-25	158	44
LR9	1993-03-25	194	73
LS0	1993-03-25	130	23
LS1	1993-03-25	123	22
LS2	1993-03-25	131	25
LS3	1993-03-25	127	24
LS4	1993-03-25	125	21
LS5	1993-03-25	126	24
LS6	1993-03-25	127	22
LS7	1993-03-25	131	25
LS8	1993-03-25	126	24
LS9	1993-03-25	132	23
LT0	1993-03-25	128	22
LT1	1993-03-25	133	25
LT2	1993-03-25	128	24
LT3	1993-03-25	127	25
LT4	1993-03-25	137	29
LT5	1993-03-25	141	30
LT6	1993-03-25	142	28
LT7	1993-03-25	138	29
LT8	1993-03-25	143	31
LT9	1993-03-25	148	36
LU0	1993-03-25	145	29
LU1	1993-03-25	155	40
LU2	1993-03-25	154	41
LU3	1993-03-25	158	42
LU4	1993-03-25	203	87
LU5	1993-03-25	130	22
LU6	1993-03-25	129	23
LU7	1993-03-25	130	25
LU8	1993-03-25	132	25
LU9	1993-03-25	133	23
LV0	1993-03-25	126	25
LV1	1993-03-25	128	25
LV3	1993-03-25	130	26
LV4	1993-03-25	126	23
LV5	1993-03-25	133	20
LV6	1993-03-25	139	30
LV7	1993-03-25	144	35
LV8	1993-03-25	149	40
LV9	1993-03-25	153	39
LW0	1993-03-25	150	37
LW1	1993-03-25	150	35
LW2	1993-03-25	162	46
LW3	1993-03-25	139	31
LW4	1993-03-25	140	30
LW5	1993-03-25	133	17
LW6	1993-03-25	135	30
LW7	1993-03-25	146	37
LW8	1993-03-25	127	29
LW9	1993-03-25	147	41
LX0	1993-03-25	145	37
LX1	1993-03-25	158	49
LX2	1993-03-25	183	65
LX3	1993-03-25	127	23
LX4	1993-03-25	125	22
LX5	1993-03-25	143	38
LX6	1993-03-25	134	32
LX6	1993-05-20	160	43
LX7	1993-03-25	150	39
LX8	1993-03-25	163	49
LX9	1993-03-25	126	27
LX9	1993-07-10	183	85
LY0	1993-03-25	147	36
LY1	1993-03-25	155	41
LY2	1993-03-25	136	34
LY3	1993-03-25	126	30
LY4	1993-03-25	164	54
LY5	1993-03-25	186	76
LY6	1993-03-25	207	105
LY7	1993-03-25	134	28
LY8	1993-03-25	132	31
LY9	1993-03-25	127	29
LZ0	1993-03-25	152	46
LZ1	1993-03-25	162	54
LZ2	1993-03-25	131	25
LZ3	1993-03-25	138	31
LZ4	1993-03-25	144	39
LZ5	1993-03-25	127	23
LZ6	1993-03-25	147	34
LZ7	1993-03-25	148	37
LZ8	1993-03-25	257	160
LZ9	1993-03-25	132	36
MB8	1994-05-30	167	50
MB8	1994-10-17	228	150
MB9	1994-05-30	219	123
MC0	1994-05-30	150	48
MC1	1994-05-30	146	50
MC2	1994-05-30	133	20
MC3	1994-05-30	159	38
MC4	1994-05-30	167	47
MC5	1994-05-30	177	59
MC6	1994-05-30	188	76
MC6	1994-10-17	241	185
MC7	1994-05-30	236	150
MC8	1994-05-30	226	128
MC8	1994-10-18	210	95
MC9	1994-05-30	161	43
MD0	1994-05-30	132	26
MD1	1994-05-30	137	30
MD2	1994-05-30	202	105
MD2	1994-10-18	260	235
MD3	1994-05-30	179	72
MD4	1994-05-30	174	58
MD5	1994-05-30	184	66
MD6	1994-05-30	178	68
MD7	1994-05-30	195	94
MD7	1994-10-18	260	200
MD8	1994-05-30	158	50
MD9	1994-05-30	172	53
ME0	1994-05-30	146	55
ME1	1994-05-30	212	123
ME2	1994-05-30	167	63
ME3	1994-05-30	136	25
ME3	1994-10-18	204	95
ME4	1994-05-30	147	34
ME5	1994-05-30	158	50
ME5	1994-10-18	208	110
ME6	1994-05-30	163	52
ME7	1994-05-30	187	86
ME7	1994-10-18	256	200
ME8	1994-05-30	218	136
ME8	1994-10-18	253	200
ME9	1994-05-30	263	245
MF0	1994-05-30	248	180
MF1	1994-05-30	132	27
MF2	1994-05-30	134	29
MF3	1994-05-30	161	53
MF4	1994-05-30	134	30
MF5	1994-05-30	147	42
MF6	1994-05-31	138	25
MF6	1994-10-18	183	74
MF7	1994-05-31	142	32
MF8	1994-05-31	149	38
MF9	1994-05-31	151	45
MH0	1994-05-31	176	55
MH0	1994-10-18	209	100
MH1	1994-05-31	215	115
MH1	1994-10-18	232	155
MH2	1994-05-31	242	160
MH3	1994-05-31	134	30
MH3	1994-10-18	196	83
MH4	1994-05-31	132	25
MH4	1994-10-17	207	105
MH5	1994-05-31	152	38
MH6	1994-05-31	168	54
MH7	1994-05-31	180	62
MH8	1994-05-31	195	90
MH9	1994-05-31	195	70
MJ0	1994-05-31	203	110
MJ1	1994-05-31	150	40
MJ2	1994-05-31	195	95
MJ3	1994-05-31	140	36
MJ4	1994-05-31	166	60
MJ5	1994-05-31	170	62
MJ6	1994-05-31	160	50
MJ6	1994-10-18	209	105
MJ7	1994-05-31	155	48
MJ8	1994-05-31	183	70
MJ9	1994-05-31	213	110
MK0	1994-05-31	179	70
MK0	1994-10-18	203	95
MK1	1994-05-31	168	55
MK2	1994-05-31	171	62
MK2	1994-10-18	221	125
MK3	1994-05-31	197	87
MK3	1994-10-18	239	155
MK4	1994-05-31	237	134
MK5	1994-05-31	233	150
MK5	1994-10-18	264	220
MK6	1994-05-31	235	150
MK7	1994-05-31	257	195
MK8	1994-05-31	245	200
MK9	1994-05-31	133	25
MK9	1994-10-18	176	63
ML0	1994-05-31	162	45
ML1	1994-05-31	203	105
ML2	1994-05-31	199	95
ML2	1994-10-19	210	105
ML3	1994-05-31	180	82
ML4	1994-05-31	220	135
ML5	1994-05-31	216	133
ML6	1994-05-31	222	150
ML8	1994-05-31	134	26
ML9	1994-05-31	176	54
MM0	1994-05-31	132	27
MM1	1994-05-31	140	32
MM2	1994-05-31	144	33
MM3	1994-05-31	131	27
MM4	1994-05-31	134	25
MM5	1994-05-31	163	48
MM6	1994-05-31	137	30
MM7	1994-05-31	147	37
MM8	1994-05-31	157	44
MM9	1994-05-31	152	40
MN0	1994-05-31	168	55
MN1	1994-05-31	232	160
MN2	1994-05-31	247	186
MN2	1994-10-19	250	175
MN3	1994-05-31	192	102
MN4	1994-05-31	271	263
MN5	1994-05-31	143	32
MN6	1994-05-31	148	37
MN7	1994-05-31	243	193
MN7	1994-10-18	256	210
MN8	1994-05-31	277	255
MN9	1994-05-31	153	48
MP0	1994-05-31	184	75
MP0	1994-10-18	239	140
MP1	1994-05-31	188	76
MP2	1994-05-31	173	74
MP2	1994-10-18	191	81
MP3	1994-05-31	190	100
MP4	1994-05-31	232	150
MP4	1994-10-18	232	150
MP5	1994-05-31	226	153
MP5	1994-10-18	231	120
MP6	1994-05-31	192	77
MP7	1994-05-31	208	115
MP8	1994-05-31	188	81
MP9	1994-05-31	218	137
MR0	1994-05-31	227	156
MR1	1994-05-31	138	34
MR2	1994-05-31	191	89
MR3	1994-05-31	177	73
MR4	1994-05-31	194	116
MR6	1994-05-31	202	105
MR7	1994-05-31	199	103
MR8	1994-05-31	214	125
MR9	1994-05-31	218	190
MR9	1994-10-19	273	230
MS0	1994-05-31	139	35
MS1	1994-05-31	146	40
MS2	1994-05-31	212	118
MS2	1994-10-18	232	135
MS3	1994-05-31	182	80
MS4	1994-05-31	184	70
MS5	1994-05-31	198	107
MS5	1994-10-18	229	150
MS6	1994-05-31	231	153
MS6	1994-10-18	303	320
MS7	1994-05-31	132	27
MS8	1994-05-31	142	36
MS9	1994-05-31	159	48
MT0	1994-05-31	192	90
MT1	1994-05-31	157	49
MT2	1994-05-31	146	42
MT3	1994-05-31	176	70
MT4	1994-05-31	161	57
MT5	1994-05-31	204	100
MT6	1994-05-31	197	102
MT7	1994-05-31	159	50
MT8	1994-05-31	172	60
MT9	1994-05-31	147	38
MU0	1994-05-31	140	31
MU1	1994-05-31	150	36
MU2	1994-05-31	163	54
MU3	1994-05-31	190	84
MU4	1994-05-31	186	77
MU5	1994-05-31	224	149
MU5	1994-10-18	281	240
MU6	1994-05-31	227	143
MU7	1994-05-31	198	91
MU7	1994-10-18	218	120
MU8	1994-05-31	158	45
MU9	1994-05-31	170	59
MV0	1994-05-31	188	91
MV1	1994-05-31	162	53
MV2	1994-05-31	171	64
MV3	1994-05-31	197	90
MV4	1994-05-31	173	52
MV5	1994-05-31	133	29
MV6	1994-05-31	178	54
MV6	1994-10-18	214	110
MV7	1994-05-31	194	100
MV7	1994-10-18	212	130
MV8	1994-05-31	177	63
MV8	1994-10-18	188	80
MV9	1994-05-31	131	25
MW0	1994-05-31	142	34
MW1	1994-05-31	138	30
MW2	1994-05-31	201	106
MW3	1994-05-31	163	56
MW4	1994-05-31	263	239
MW5	1994-05-31	141	28
MW6	1994-05-31	180	71
MW7	1994-05-31	201	88
MW8	1994-05-31	168	54
MW9	1994-05-31	299	300
T00	1993-03-26	136	37
T01	1993-03-26	129	26
T02	1993-03-26	130	22
T02	1993-07-11	173	56
T02	1994-05-31	260	195
T02	1994-10-18	302	320
T03	1993-03-26	128	23
T04	1993-03-26	156	45
T05	1993-03-26	157	45
T06	1993-03-26	214	117
T07	1993-03-26	144	33
T07	1993-07-10	171	61
T08	1993-03-26	142	36
T09	1993-03-26	173	55
T10	1993-03-26	126	24
T11	1993-03-26	151	38
T12	1993-03-26	149	42
T12	1993-07-11	206	105
T12	1993-10-27	233	135
T12	1994-10-18	275	255
T13	1993-03-26	160	45
T14	1993-03-26	142	39
T15	1993-03-26	168	55
T16	1993-03-26	152	43
T16	1993-07-11	195	89
T17	1993-03-26	167	55
T18	1993-03-26	166	54
T18	1993-07-11	224	140
T18	1994-05-31	270	230
T19	1993-03-26	150	41
T20	1993-03-26	152	37
T21	1993-03-26	130	31
T22	1993-03-26	210	112
T23	1993-03-26	136	23
T24	1993-03-26	151	38
T25	1993-03-26	122	22
T26	1993-03-26	141	34
T27	1993-03-26	137	40
T28	1993-03-26	154	52
T29	1993-03-26	194	87
T29	1993-10-27	234	140
T29	1994-05-31	255	210
T29	1994-10-18	274	240
T30	1993-03-26	140	37
T31	1993-03-26	183	74
T32	1993-03-26	199	105
T32	1994-05-31	240	155
T33	1993-03-26	219	135
T33	1993-10-27	254	190
T33	1994-05-31	263	110
T34	1993-03-26	212	137
T35	1993-03-26	246	180
T35	1993-07-11	299	330
T35	1993-10-27	322	350
T36	1993-03-26	127	32
T37	1993-03-26	139	39
T38	1993-03-26	156	51
T39	1993-03-26	145	34
T40	1993-03-26	149	45
T41	1993-03-26	142	38
T42	1993-03-26	151	45
T43	1993-03-26	140	39
T44	1993-03-26	130	33
T45	1993-03-26	134	30
T46	1993-03-26	158	49
T47	1993-03-26	176	74
T48	1993-03-26	153	44
T49	1993-03-26	135	35
T50	1993-03-26	142	46
T51	1993-03-26	144	41
T52	1993-03-26	154	51
T53	1993-03-26	157	46
T54	1993-03-26	142	38
T55	1993-03-26	149	42
T56	1993-03-26	153	45
T57	1993-03-26	162	65
T57	1993-07-11	202	93
T57	1994-05-31	281	270
T58	1993-03-26	158	32
T59	1993-03-26	139	33
T60	1993-03-26	140	39
T61	1993-03-26	130	31
T62	1993-03-26	141	39
T63	1993-03-26	177	56
T64	1993-03-26	151	52
T65	1993-03-26	174	49
T66	1993-03-26	139	38
T67	1993-03-26	165	56
T68	1993-03-26	155	53
T69	1993-03-26	136	33
T70	1993-03-26	187	92
T70	1993-07-10	238	185
T70	1993-10-25	252	220
T71	1993-03-26	140	38
T72	1993-03-26	142	38
T73	1993-03-26	153	42
T74	1993-03-26	200	105
T75	1993-03-26	125	23
T76	1993-03-26	132	24
T77	1993-03-26	159	50
T78	1993-03-26	156	47
T79	1993-03-26	133	34
T80	1993-03-26	135	32
T81	1993-03-26	140	37
T82	1993-03-26	158	53
T83	1993-03-26	136	32
T84	1993-03-26	123	27
T85	1993-03-26	151	42
T86	1993-03-26	140	40
T87	1993-03-26	133	29
T87	1993-07-11	156	41
T88	1993-03-26	165	61
T89	1993-03-26	136	33
T90	1993-03-26	128	25
T91	1993-03-26	124	23
T92	1993-03-26	128	27
T93	1993-03-26	142	40
T94	1993-03-26	142	30
T95	1993-03-26	128	27
T96	1993-03-26	121	26
T98	1993-03-26	188	75
T99	1993-03-26	196	105
TA0	1993-03-26	203	140
TA1	1993-03-26	216	115
TA2	1993-03-26	215	107
TA3	1993-03-26	216	125
TA4	1993-03-26	203	107
TA5	1993-03-26	184	77
TA5	1993-10-26	242	175
TA5	1994-05-31	255	230
TA5	1994-10-18	287	280
TA6	1993-03-26	263	137
TA7	1993-03-26	157	53
TA8	1993-03-26	158	52
TA9	1993-03-26	151	49
TB0	1993-03-26	132	25
TB0	1993-10-25	187	67
TB1	1993-03-26	131	26
TB2	1993-03-26	148	39
TB3	1993-03-26	162	47
TB3	1993-07-11	189	73
TB3	1993-10-27	197	85
TB4	1993-03-26	127	23
TB5	1993-03-26	138	28
TB6	1993-03-26	154	43
TB7	1993-03-26	135	27
TB8	1993-03-26	151	44
TB9	1993-03-26	154	50
TC0	1993-03-26	125	26
TC1	1993-03-26	153	47
TC2	1993-03-26	146	40
TC3	1993-03-26	133	32
TC3	1993-10-27	215	118
TC3	1994-05-31	221	140
TC4	1993-03-26	135	31
TC5	1993-03-26	150	43
TC5	1994-10-18	261	200
TC6	1993-03-26	136	32
TC7	1993-03-26	146	30
TC8	1993-03-26	123	25
TC8	1993-07-11	163	44
TC8	1993-10-27	203	105
TC9	1993-03-26	166	60
TD0	1993-03-26	192	71
TD1	1993-03-26	210	140
TD1	1993-07-11	225	240
TD2	1993-03-26	212	117
TD2	1993-07-11	247	185
TD2	1993-10-27	277	240
TD3	1993-03-26	129	26
TD4	1993-03-26	157	39
TD5	1993-03-26	147	35
TD6	1993-03-26	147	38
TD7	1993-03-26	131	29
TD7	1993-07-10	192	79
TD8	1993-03-26	212	123
TD9	1993-03-26	135	26
TE0	1993-03-26	142	33
TE0	1993-07-11	168	62
TE1	1993-03-26	140	30
TE2	1993-03-26	157	42
TE3	1993-03-26	150	38
TE4	1993-03-26	127	24
TE5	1993-03-26	147	33
TE6	1993-03-26	127	26
TE7	1993-03-26	132	28
TE8	1993-03-26	151	43
TE9	1993-03-26	148	42
TF0	1993-03-26	167	65
TF1	1993-03-26	261	185
TF2	1993-05-20	141	35
TF2	1993-07-10	167	54
TF3	1993-05-20	194	88
TF4	1993-05-20	134	28
TF5	1993-05-20	136	30
TF5	1993-07-10	156	47
TF6	1993-05-20	139	31
TF6	1993-07-10	162	57
TF7	1993-05-20	153	41
TF7	1993-07-10	176	58
TF8	1993-05-20	146	36
TF9	1993-05-20	162	51
TH0	1993-05-20	178	68
TH1	1993-05-20	201	104
TH1	1993-07-10	222	135
TH2	1993-05-20	203	98
TH3	1993-05-20	213	135
TH4	1993-05-20	242	185
TH5	1993-05-20	250	215
TH6	1993-05-20	259	220
TH7	1993-05-20	274	270
TH7	1993-07-10	282	300
TH8	1993-05-20	343	420
TH9	1993-05-20	159	49
TJ0	1993-05-20	177	79
TJ0	1993-07-10	197	88
TJ1	1993-05-20	219	140
TJ1	1993-07-10	228	130
TJ2	1993-05-20	238	170
TJ3	1993-05-20	152	42
TJ4	1993-05-20	156	42
TJ5	1993-05-20	173	56
TJ6	1993-05-20	182	81
TJ7	1993-05-20	146	38
TJ8	1993-05-20	242	150
TJ9	1993-05-20	271	245
TJ9	1993-07-10	278	280
TK0	1993-05-20	125	20
TK0	1993-07-10	155	45
TK0	1993-10-25	202	94
TK1	1993-05-20	128	25
TK1	1993-07-10	138	36
TK1	1993-10-25	153	49
TK2	1993-05-20	155	45
TK3	1993-05-20	133	26
TK3	1993-10-26	230	130
TK3	1994-05-30	247	170
TK4	1993-05-20	134	28
TK5	1993-05-20	142	33
TK6	1993-05-20	141	29
TK6	1993-07-10	168	57
TK7	1993-05-20	152	44
TK8	1993-05-20	158	46
TK9	1993-05-20	128	26
TL0	1993-05-20	133	30
TL1	1993-05-20	142	35
TL1	1993-07-10	173	62
TL2	1993-05-20	155	46
TL2	1993-07-10	183	71
TL3	1993-05-20	225	145
TL3	1993-10-25	262	205
TL3	1994-05-30	277	278
TL3	1994-10-18	292	295
TL4	1993-05-20	159	50
TL5	1993-05-20	134	28
TL6	1993-05-20	158	52
TL7	1993-05-20	156	57
TL8	1993-05-20	148	42
TP5	1993-10-25	187	86
TP5	1994-05-30	223	147
TP5	1994-10-18	277	265
TP6	1993-10-25	223	150
TP6	1994-05-30	242	205
TP6	1994-10-18	273	270
TP7	1993-10-25	309	335
TP8	1993-10-25	151	40
TP9	1993-10-25	135	30
TR0	1993-10-25	174	67
TR0	1994-05-30	228	157
TR1	1993-10-25	187	85
TR1	1994-05-31	232	160
TR1	1994-10-18	253	185
TR2	1993-10-25	198	95
TR3	1993-10-25	276	240
TR3	1994-05-31	290	300
TR4	1993-10-25	181	74
TR5	1993-10-26	184	77
TR6	1993-10-26	172	69
TR7	1993-10-26	164	48
TR8	1993-10-26	189	74
TR9	1993-10-26	130	23
TS0	1993-10-26	153	42
TS0	1994-05-30	202	105
TS1	1993-10-26	184	74
TS2	1993-10-26	186	65
TS3	1993-10-26	249	155
TS3	1994-05-31	253	175
TS4	1993-10-26	243	135
TS5	1993-10-26	297	300
TS6	1993-10-26	165	48
TS7	1993-10-26	220	105
TS7	1994-05-31	267	237
TS7	1994-10-19	302	360
TS8	1993-10-26	187	82
TS8	1994-05-31	214	128
TS9	1993-10-26	134	27
TS9	1994-05-30	160	51
TT1	1993-10-26	178	65
TT1	1994-05-30	227	148
TT1	1994-10-18	269	225
TT2	1993-10-26	172	49
TT2	1994-05-31	200	95
TT3	1993-10-26	164	47
TT4	1993-10-26	187	77
TT5	1993-10-26	190	90
TT6	1993-10-26	215	105
[truncated: 322 more rows]

## Sheet: Vallferrera_Fish
CODI	DATA	LF	PES
AA0	1993-03-28	125	33
AA1	1993-03-28	132	26
AA2	1993-03-28	156	47
AA2	1993-07-06	189	63
AA3	1993-03-28	150	40
AA4	1993-03-28	147	38
AA5	1993-03-28	136	35
AA5	1994-07-04	196	90
AA5	1994-11-21	218	120
AA6	1993-03-28	158	55
AA7	1993-03-28	156	54
AA7	1993-07-06	188	84
AA7	1994-07-04	207	105
AA7	1994-11-21	217	125
AA8	1993-03-28	162	53
AA9	1993-03-28	148	40
AB0	1993-03-28	125	24
AB1	1993-03-28	157	54
AB1	1993-07-06	184	73
AB2	1993-03-28	131	29
AB3	1993-03-28	180	74
AB4	1993-03-28	202	102
AB5	1993-03-28	192	93
AB6	1993-03-28	221	135
AB7	1993-03-28	207	113
AB8	1993-03-28	208	130
AB9	1993-03-28	208	112
AB9	1993-07-06	225	140
AC0	1993-03-28	243	175
AC1	1993-03-28	182	71
AC1	1993-07-06	201	97
AC2	1993-03-28	190	90
AC3	1993-03-28	192	90
AC3	1994-07-04	228	150
AC4	1993-03-28	141	37
AC5	1993-03-28	129	32
AC5	1993-07-06	155	41
AC6	1993-03-28	137	33
AC7	1993-03-28	166	63
AC7	1993-07-06	178	68
AC8	1993-03-28	150	39
AC9	1993-03-28	175	63
AC9	1993-07-06	191	95
AC9	1993-11-22	196	100
AD0	1993-03-28	153	42
AD1	1993-03-28	190	84
AD2	1993-03-28	137	34
AD3	1993-03-28	149	42
AD4	1993-03-28	173	62
AD5	1993-03-28	161	62
AD6	1993-03-28	172	73
AD7	1993-03-28	183	87
AD8	1993-03-28	202	91
AD9	1993-03-28	193	107
AE0	1993-03-28	198	100
AE0	1993-07-06	218	130
AE1	1993-03-28	214	123
AE1	1993-07-06	223	130
AE1	1993-11-22	230	155
AE1	1994-07-04	232	155
AE2	1993-03-28	232	137
AE3	1993-03-28	224	145
AE4	1993-03-28	278	245
AE5	1993-03-28	131	27
AE6	1993-03-28	151	43
AE6	1993-07-06	173	63
AE7	1993-03-28	142	33
AE8	1993-03-28	150	43
AE9	1993-03-28	137	36
AF0	1993-03-28	135	32
AF1	1993-03-28	163	52
AF2	1993-03-28	130	29
AF3	1993-03-28	166	60
AF4	1993-03-28	163	48
AF4	1993-07-06	182	73
AF4	1993-11-22	200	79
AF5	1993-03-28	173	66
AF6	1993-03-28	192	87
AF6	1993-07-06	213	115
AF7	1993-03-28	191	92
AF8	1993-03-28	138	34
AF9	1993-03-28	198	100
AF9	1993-07-06	212	125
AH0	1993-03-28	195	93
AH0	1993-07-06	195	93
AH0	1993-11-24	195	89
AH1	1993-03-28	196	95
AH2	1993-03-28	218	123
AH2	1993-11-22	244	165
AH3	1993-03-28	203	105
AH3	1993-07-06	219	120
AH4	1993-03-28	222	135
AH5	1993-03-28	213	110
AH6	1993-03-28	243	160
AH7	1993-03-28	142	33
AH8	1993-03-28	129	26
AH9	1993-03-28	116	34
AJ0	1993-03-28	147	41
AJ1	1993-03-28	156	46
AJ2	1993-03-28	163	56
AJ3	1993-03-28	176	64
AJ4	1993-03-28	200	97
AJ4	1993-11-22	232	150
AJ4	1994-07-04	242	165
AJ5	1993-03-28	199	95
AJ5	1993-07-06	219	115
AJ5	1993-11-22	232	140
AJ6	1993-03-28	187	93
AJ7	1993-03-28	234	143
AJ8	1993-03-28	132	26
AJ9	1993-03-28	130	30
AK0	1993-03-28	134	31
AK1	1993-03-28	158	54
AK1	1993-07-06	178	65
AK1	1993-11-23	196	100
AK1	1994-07-05	212	130
AK1	1994-11-23	233	160
AK2	1993-03-28	147	42
AK3	1993-03-28	150	44
AK4	1993-03-28	180	72
AK5	1993-03-28	190	81
AK5	1993-07-06	209	110
AK6	1993-03-28	173	65
AK6	1993-07-06	187	81
AK6	1994-07-04	202	94
AK7	1993-03-28	200	95
AK8	1993-03-28	242	65
AK9	1993-03-28	125	23
AL0	1993-03-28	140	36
AL1	1993-03-28	137	30
AL2	1993-03-28	161	50
AL3	1993-03-28	157	63
AL4	1993-03-28	162	53
AL4	1993-07-06	188	87
AL5	1993-03-28	146	38
AL6	1993-03-28	238	155
AL7	1993-03-28	212	120
AL7	1993-11-23	225	145
AL8	1993-03-28	147	33
AL9	1993-03-28	153	42
AM0	1993-03-28	173	60
AM1	1993-03-28	154	46
AM2	1993-03-28	166	50
AM3	1993-03-28	193	76
AM4	1993-03-28	186	72
AM5	1993-03-28	180	75
AM5	1993-07-06	208	105
AM6	1993-03-28	242	165
AM7	1993-03-28	284	230
AM8	1993-03-28	227	123
AM8	1993-07-06	239	140
AM9	1993-03-28	232	137
AM9	1993-07-06	244	165
AN0	1993-03-28	147	36
AN1	1993-03-28	159	52
AN2	1993-03-28	165	53
AN3	1993-03-28	186	74
AN3	1993-11-22	220	120
AN4	1993-03-28	210	107
AN5	1993-03-28	217	120
AN5	1993-11-22	244	180
AN5	1994-07-04	249	180
AN5	1994-11-21	258	195
AN6	1993-03-28	255	95
AN7	1993-03-28	236	150
AN8	1993-03-28	250	185
AN9	1993-03-28	127	26
AP0	1993-03-28	167	54
AP0	1993-07-06	183	77
AP1	1993-03-28	152	44
AP2	1993-03-28	196	86
AP2	1993-07-06	210	105
AP2	1993-11-23	222	140
AP2	1994-07-05	227	138
AP3	1993-03-28	203	107
AP4	1993-03-28	204	107
AP5	1993-03-28	238	155
AP5	1993-07-06	253	185
AP6	1993-03-28	213	120
AP7	1993-03-28	221	132
AP7	1993-07-08	230	140
AP7	1993-11-22	236	145
AP8	1993-03-28	212	120
AP9	1993-03-28	230	137
AP9	1993-07-07	234	160
AP9	1994-07-04	241	180
AR0	1993-03-28	240	147
AR0	1993-11-22	252	190
AR0	1994-11-21	260	170
AR1	1993-03-28	127	24
AR1	1993-07-06	153	42
AR2	1993-03-28	126	24
AR3	1993-03-28	163	55
AR4	1993-03-28	133	28
AR5	1993-03-28	157	47
AR6	1993-03-28	142	38
AR6	1993-07-06	166	51
AR7	1993-03-28	160	53
AR8	1993-03-28	150	42
AS0	1993-03-28	141	33
AS1	1993-03-28	182	74
AS2	1993-03-28	190	86
AS2	1993-07-06	207	92
AS2	1994-07-04	234	148
AS3	1993-03-28	145	47
AS3	1993-11-22	181	73
AS4	1993-03-28	177	69
AS4	1993-07-06	193	88
AS4	1993-11-22	209	105
AS4	1994-07-04	212	105
AS4	1994-11-21	223	130
AS5	1993-03-28	168	65
AS6	1993-03-28	203	115
AS7	1993-03-28	203	117
AS7	1993-11-22	225	150
AS8	1993-03-28	203	107
AS9	1993-03-28	127	25
AT0	1993-03-28	178	80
AT1	1993-03-28	222	120
AT1	1993-07-06	240	125
AT2	1993-03-28	243	157
AT2	1993-07-06	252	190
AT3	1993-03-28	238	157
AT4	1993-03-28	188	97
AT4	1993-07-06	192	87
AT5	1993-03-28	218	110
AT5	1993-07-06	230	125
AT6	1993-03-28	238	155
AT6	1993-07-06	256	200
AT7	1993-03-28	254	220
AT8	1993-03-28	282	257
AT9	1993-03-28	312	327
AU0	1993-03-28	132	25
AU1	1993-03-28	150	45
AU2	1993-03-28	151	46
AU2	1993-07-06	172	60
AU3	1993-03-28	127	28
AU4	1993-03-28	135	30
AU4	1993-11-22	170	53
AU4	1994-07-04	183	75
AU5	1993-03-28	151	43
AU6	1993-03-28	153	45
AU7	1993-03-28	166	54
AU8	1993-03-28	147	40
AU9	1993-03-28	178	67
AU9	1993-07-06	192	87
AU9	1994-07-04	207	120
AV0	1993-03-28	161	52
AV1	1993-03-28	155	51
AV1	1993-07-06	170	61
AV2	1993-03-28	170	52
AV3	1993-03-28	153	43
AV3	1994-07-04	219	125
AV4	1993-03-28	184	75
AV5	1993-03-28	144	38
AV6	1993-03-28	135	33
AV7	1993-03-28	148	40
AV8	1993-03-28	153	47
AV9	1993-03-28	133	33
AW0	1993-03-28	168	65
AW0	1993-07-06	183	65
AW0	1993-11-22	191	81
AW1	1993-03-28	192	85
AW1	1993-07-06	203	95
AW1	1994-07-04	227	135
AW2	1993-03-28	163	54
AW3	1993-03-28	180	88
AW4	1993-03-28	200	97
AW5	1993-03-28	208	100
AW6	1993-03-28	202	97
AW7	1993-03-28	217	115
AW8	1993-03-28	213	110
AW8	1993-07-06	228	125
AW9	1993-03-28	212	117
AW9	1993-11-23	239	155
AW9	1994-07-04	248	190
AX0	1993-03-28	221	140
AX1	1993-03-28	242	150
AX1	1993-07-06	248	175
AX1	1993-11-25	254	200
AX1	1994-11-24	254	200
AX2	1993-03-28	254	215
AX2	1993-11-24	269	230
AX3	1993-03-28	198	96
AX4	1993-03-28	126	27
AX5	1993-03-28	130	29
AX6	1993-03-28	133	32
AX7	1993-03-28	135	38
AX8	1993-03-28	142	41
AX9	1993-03-28	158	53
AX9	1993-11-22	195	95
AX9	1994-07-04	203	102
AY0	1993-03-28	137	39
AY1	1993-03-28	164	62
AY2	1993-03-28	191	78
AY2	1993-07-06	206	85
AY2	1994-07-04	228	135
AY3	1993-03-28	192	83
AY3	1993-11-22	225	135
AY3	1994-07-04	233	145
AY4	1993-03-28	187	84
AY4	1993-11-22	225	145
AY5	1993-03-28	180	82
AY6	1993-03-28	223	132
AY7	1993-03-28	140	37
AY8	1993-03-28	137	46
AY8	1993-07-06	175	60
AY8	1994-07-04	197	89
AY9	1993-03-28	188	90
AZ0	1993-03-28	163	55
AZ0	1993-07-06	183	94
AZ0	1993-11-22	194	100
AZ0	1994-07-05	203	102
AZ1	1993-03-28	203	92
AZ2	1993-03-28	233	150
AZ3	1993-03-28	140	40
AZ4	1993-03-28	172	71
AZ4	1993-11-22	190	92
AZ4	1994-07-04	198	110
AZ4	1994-11-21	208	120
AZ5	1993-03-28	181	70
AZ5	1993-07-07	195	85
AZ5	1993-11-24	204	194
AZ6	1993-03-28	207	105
AZ7	1993-03-28	219	125
AZ7	1993-11-22	247	170
AZ8	1993-03-28	212	112
AZ9	1993-03-28	216	122
B00	1993-03-28	242	155
B00	1993-07-06	250	165
B01	1993-03-28	151	40
B02	1993-03-28	156	47
B03	1993-03-28	183	72
B04	1993-03-28	221	140
B05	1993-03-28	133	28
B06	1993-03-28	125	24
B07	1993-03-28	187	88
B07	1994-11-21	236	150
B08	1993-03-28	147	36
B09	1993-03-28	233	140
B10	1993-03-28	125	23
B11	1993-03-28	130	27
B12	1993-03-28	154	45
B13	1993-03-28	148	37
B14	1993-03-28	162	49
B15	1993-03-28	130	28
B16	1993-03-28	143	39
B17	1993-03-28	142	40
B18	1993-03-28	154	46
B19	1993-03-28	182	68
B20	1993-03-28	146	40
B21	1993-03-28	193	86
B21	1993-07-06	203	100
B21	1993-11-24	220	135
B21	1994-07-04	220	113
B22	1993-03-28	143	38
B23	1993-03-28	134	31
B24	1993-03-28	188	83
B24	1993-07-06	198	90
B24	1994-07-04	208	110
B24	1994-11-21	219	130
B25	1993-03-28	130	31
B25	1993-07-06	143	35
B26	1993-03-28	156	52
B27	1993-03-28	129	30
B28	1993-03-28	128	26
B29	1993-03-28	178	67
B29	1993-07-06	197	96
B30	1993-03-28	187	79
B31	1993-03-28	200	105
B32	1993-03-28	219	137
B32	1994-07-04	229	157
B33	1993-03-28	233	155
B34	1993-03-28	247	165
B34	1994-07-04	269	230
B35	1993-03-28	127	24
B36	1993-03-28	158	55
B37	1993-03-28	147	39
B37	1993-07-06	166	57
B37	1993-11-23	180	59
B38	1993-03-28	127	29
B39	1993-03-28	150	44
B40	1993-03-28	133	31
B41	1993-03-28	146	42
B41	1993-07-06	163	50
B41	1993-11-24	177	62
B42	1993-03-28	152	46
B43	1993-03-28	183	77
B43	1993-11-24	211	125
B43	1994-07-05	219	142
B44	1993-03-28	131	30
B45	1993-03-28	128	30
B46	1993-03-28	174	68
B46	1993-07-06	181	68
B46	1994-07-04	208	117
B47	1993-03-28	152	58
B48	1993-03-28	170	68
B48	1994-07-04	203	96
B49	1993-03-28	172	60
B49	1993-07-06	187	76
B50	1993-03-28	207	102
B51	1993-03-28	198	100
B52	1993-03-28	206	105
B52	1993-11-24	215	130
B53	1993-03-28	208	102
B53	1993-11-24	223	130
B54	1993-03-28	208	106
B54	1993-07-06	212	100
B54	1994-07-05	221	132
B54	1994-11-22	237	145
B55	1993-03-28	204	101
B55	1993-07-06	214	110
B55	1994-07-05	232	153
B56	1993-03-28	200	102
B57	1993-03-28	277	237
B58	1993-03-28	127	25
B59	1993-03-28	135	28
B59	1994-07-04	223	135
B60	1993-03-28	142	34
B61	1993-03-28	138	37
B61	1993-07-06	165	55
B61	1993-11-24	176	63
B62	1993-03-28	163	61
B62	1993-07-06	177	72
B62	1993-11-23	191	83
B63	1993-03-28	164	57
B63	1994-07-05	203	108
B64	1993-03-28	134	35
B65	1993-03-28	157	51
B66	1993-03-28	137	35
B67	1993-03-28	138	35
B68	1993-03-28	132	32
B68	1993-07-07	184	75
B68	1994-11-22	217	125
B69	1993-03-28	141	34
B70	1993-03-28	145	40
B71	1993-03-28	130	31
B72	1993-03-28	133	29
B73	1993-03-28	174	60
B74	1993-03-28	176	72
B75	1993-03-28	168	62
B75	1993-07-06	184	78
B75	1993-11-24	196	89
B75	1994-11-22	203	95
B76	1993-03-28	198	100
B76	1993-07-09	220	130
B77	1993-03-28	201	98
B78	1993-03-28	199	102
B78	1993-07-06	203	95
B79	1993-03-28	207	105
B80	1993-03-28	213	117
B80	1993-07-07	231	145
B80	1993-11-25	235	150
B80	1994-07-06	242	170
B80	1994-11-24	242	140
B81	1993-03-28	193	92
B81	1993-07-06	213	105
B81	1994-11-22	266	210
B82	1993-03-28	221	120
B83	1993-03-28	193	90
B84	1993-03-28	226	140
B85	1993-03-28	237	175
B85	1993-07-06	239	155
B86	1993-03-28	224	125
B86	1993-11-24	254	170
B86	1994-07-04	260	183
B87	1993-03-28	197	100
B87	1993-07-07	216	120
B87	1993-11-23	224	140
B88	1993-03-28	208	112
B88	1993-07-06	212	120
B88	1993-11-24	217	125
B89	1993-03-28	213	110
B90	1993-03-28	200	105
B90	1993-11-24	218	130
B90	1994-11-21	244	165
B91	1993-03-28	180	75
B92	1993-03-28	182	83
B92	1994-07-05	218	130
B93	1993-03-28	125	21
B94	1993-03-28	125	22
B94	1993-07-06	152	43
B95	1993-03-28	164	62
B96	1993-03-28	127	29
B97	1993-03-28	136	33
B98	1993-03-28	176	64
B99	1993-03-28	201	100
B99	1993-11-24	230	140
BA0	1993-03-28	218	110
BA0	1994-07-04	241	142
BA1	1993-03-28	223	135
BA2	1993-03-28	132	27
BA3	1993-03-28	149	39
BA4	1993-03-28	156	46
BA5	1993-03-28	141	33
BA6	1993-03-28	143	35
BA7	1993-03-28	127	24
BA8	1993-03-28	168	63
BA9	1993-03-28	180	72
BB0	1993-03-28	177	59
BB1	1993-03-28	180	67
BB1	1993-07-06	198	96
BB1	1993-11-24	210	120
BB1	1994-07-04	220	135
BB2	1993-03-28	206	102
BB3	1993-03-28	133	28
BB4	1993-03-28	134	26
BB5	1993-03-28	182	70
BB5	1993-07-07	201	93
BB5	1993-11-23	205	105
BB6	1993-03-28	224	130
BB7	1993-03-28	143	32
BB8	1993-03-28	157	40
BB8	1993-11-24	175	58
BB8	1994-07-04	186	72
BB9	1993-03-28	173	54
BC0	1993-03-28	152	45
BC1	1993-03-28	174	68
BC1	1993-11-24	188	83
BC2	1993-03-28	210	107
BC2	1993-11-23	229	145
BC3	1993-03-28	208	97
BC4	1993-03-28	127	23
BC5	1993-03-28	187	75
BC5	1993-07-06	196	95
BC6	1993-03-28	210	125
BC6	1993-11-24	238	165
BC6	1994-07-04	244	180
BC7	1993-03-28	158	46
BC8	1993-03-28	182	69
BC8	1993-07-06	198	85
BC9	1993-03-28	182	75
BC9	1994-07-04	216	123
BC9	1994-11-22	227	135
BD0	1993-03-29	125	21
BD1	1993-03-29	132	28
BD2	1993-03-29	142	34
BD3	1993-03-29	138	36
BD3	1993-07-08	151	40
BD3	1993-11-24	167	52
BD4	1993-03-29	130	31
BD5	1993-03-29	147	36
BD5	1993-07-07	164	52
BD6	1993-03-29	144	38
BD7	1993-03-29	128	23
BD8	1993-03-29	135	30
BD9	1993-03-29	157	50
BD9	1993-07-07	177	56
BD9	1993-11-23	194	99
BE0	1993-03-29	177	66
BE0	1993-07-07	190	93
BE1	1993-03-29	184	76
BE1	1993-11-23	218	105
BE2	1993-03-29	195	96
BE3	1993-03-29	185	75
BE3	1993-07-07	200	92
BE4	1993-03-29	196	84
BE4	1993-07-07	213	115
BE4	1994-07-05	222	148
BE5	1993-03-29	192	83
BE6	1993-03-29	215	120
BE7	1993-03-29	235	135
BE7	1993-07-07	244	170
BE7	1993-11-23	249	185
BE7	1994-07-05	253	100
BE8	1993-03-29	224	122
BE9	1993-03-29	251	160
BE9	1993-07-07	257	205
BE9	1993-11-23	260	180
BF0	1993-03-29	271	225
BF1	1993-03-29	271	210
BF1	1994-07-04	290	265
BF1	1994-11-22	293	255
BF2	1993-03-29	123	22
BF3	1993-03-29	130	27
BF4	1993-03-29	150	45
BF5	1993-03-29	142	37
BF5	1993-07-07	161	50
BF5	1994-07-05	190	87
BF6	1993-03-29	154	50
BF6	1993-11-23	176	59
BF7	1993-03-29	157	48
BF8	1993-03-29	145	39
BF8	1993-07-07	170	58
BF8	1994-07-05	207	115
BF9	1993-03-29	132	27
BH0	1993-03-29	143	39
BH1	1993-03-29	184	76
BH1	1993-07-07	198	81
BH1	1993-11-24	213	102
BH2	1993-03-29	166	61
BH2	1994-07-05	213	127
BH3	1993-03-29	157	51
BH3	1993-07-07	164	56
BH4	1993-03-29	207	94
BH5	1993-03-29	195	97
BH6	1993-03-29	202	98
BH6	1994-07-04	222	117
BH7	1993-03-29	129	26
BH8	1993-03-29	130	26
BH9	1993-03-29	136	29
BJ0	1993-03-29	140	32
BJ1	1993-03-29	128	25
BJ2	1993-03-29	142	34
BJ3	1993-03-29	153	43
BJ3	1993-07-07	178	58
BJ4	1993-03-29	143	35
BJ5	1993-03-29	120	19
BJ6	1993-03-29	153	44
BJ7	1993-03-29	148	39
BJ8	1993-03-29	154	43
BJ8	1993-07-07	175	71
BJ9	1993-03-29	135	32
BK0	1993-03-29	142	33
BK1	1993-03-29	133	28
BK2	1993-03-29	150	40
BK3	1993-03-29	164	54
BK4	1993-03-29	127	25
BK5	1993-03-29	173	62
BK5	1994-07-05	227	157
BK5	1994-11-22	247	170
BK6	1993-03-29	181	66
BK7	1993-03-29	174	66
BK8	1993-03-29	198	97
BK8	1993-07-07	203	110
BK9	1993-03-29	201	94
BL0	1993-03-29	225	120
BL1	1993-03-29	212	115
BL1	1993-11-23	249	175
BL2	1993-03-29	218	120
BL3	1993-03-29	224	120
BL4	1993-03-29	238	157
BL5	1993-03-29	273	215
BL6	1993-03-29	268	217
BL7	1993-03-29	131	27
BL8	1993-03-29	162	48
BL9	1993-03-29	139	32
BM0	1993-03-29	172	58
BM1	1993-03-29	153	49
BM1	1993-07-07	178	72
BM2	1993-03-29	134	29
BM2	1993-11-23	200	105
BM3	1993-03-29	153	47
BM4	1993-03-29	173	67
BM5	1993-03-29	180	68
BM6	1993-03-29	172	55
BM6	1993-07-07	183	75
BM6	1993-11-23	210	100
BM7	1993-03-29	220	125
BM8	1993-03-29	222	118
BM8	1993-11-23	248	180
BM8	1994-07-05	245	157
BM9	1993-03-29	213	110
BM9	1993-07-07	229	150
BN0	1993-03-29	218	115
BN1	1993-03-29	232	140
BN2	1993-03-29	258	190
BN3	1993-03-29	127	25
BN4	1993-03-29	124	23
BN5	1993-03-29	138	33
BN6	1993-03-29	133	29
BN6	1993-07-07	158	50
BN6	1993-11-23	181	62
BN6	1994-07-05	190	87
BN7	1993-03-29	145	38
BN8	1993-03-29	193	88
BN9	1993-03-29	194	82
BN9	1993-07-07	201	105
BN9	1993-11-23	211	105
BP0	1993-03-29	125	23
BP1	1993-03-29	135	30
BP2	1993-03-29	146	37
BP2	1993-11-23	190	76
BP3	1993-03-29	165	49
BP3	1993-07-06	183	71
BP3	1993-11-23	201	95
BP4	1993-03-29	152	48
BP5	1993-03-29	155	47
BP6	1993-03-29	172	67
BP7	1993-03-29	191	86
BP8	1993-03-29	244	155
BP8	1994-11-22	286	245
BP9	1993-03-29	238	160
BR0	1993-03-29	264	207
BR1	1993-03-29	124	23
BR2	1993-03-29	132	31
BR3	1993-03-29	143	37
BR4	1993-03-29	135	29
BR5	1993-03-29	162	52
BR5	1993-11-23	212	110
BR6	1993-03-29	193	80
BR6	1993-11-25	251	156
BR7	1993-03-29	214	120
BR7	1993-07-07	223	150
BR7	1994-07-05	234	150
BR7	1994-11-22	242	160
BR8	1993-03-29	228	127
BR8	1993-07-07	239	150
BR8	1993-11-23	252	190
BR9	1993-03-29	127	24
BS0	1993-03-29	128	24
BS1	1993-03-29	124	25
BS2	1993-03-29	145	41
BS3	1993-03-29	153	44
BS3	1993-07-07	178	72
BS4	1993-03-29	175	64
BS4	1993-11-23	209	115
BS5	1993-03-29	117	21
BS6	1993-03-29	129	28
BS7	1993-03-29	147	38
BS8	1993-03-29	142	31
BS9	1993-03-29	158	47
BT0	1993-03-29	143	33
BT0	1993-07-07	160	48
BT0	1993-11-23	173	54
BT0	1994-07-05	187	84
BT0	1994-11-22	196	85
BT1	1993-03-29	160	46
BT2	1993-03-29	183	73
BT3	1993-03-29	246	160
BT4	1993-03-29	133	31
BT5	1993-03-29	140	32
BT5	1993-07-07	164	51
BT5	1993-11-23	176	64
BT5	1994-07-05	203	105
BT6	1993-03-29	135	30
BT7	1993-03-29	138	29
BT8	1993-03-29	127	25
BT9	1993-03-29	134	28
BU0	1993-03-29	146	36
BU1	1993-03-29	148	40
BU1	1994-07-04	196	85
BU2	1993-03-29	156	45
BU3	1993-03-29	154	45
BU4	1993-03-29	174	62
BU4	1994-07-05	203	102
BU4	1994-11-22	218	120
BU5	1993-03-29	176	63
BU6	1993-03-29	165	60
BU7	1993-03-29	156	45
BU8	1993-03-29	176	62
BU8	1993-11-23	199	86
BU9	1993-03-29	164	52
BU9	1993-07-07	182	70
BU9	1993-11-23	199	90
BV0	1993-03-29	169	68
BV0	1993-07-07	181	75
BV1	1993-03-29	188	76
BV2	1993-03-29	186	75
BV2	1993-07-07	205	115
BV3	1993-03-29	203	91
BV4	1993-03-29	212	100
BV4	1993-07-07	224	140
BV4	1993-11-23	231	150
BV4	1994-07-05	242	175
BV5	1993-03-29	212	103
BV5	1993-07-07	213	130
BV6	1993-03-29	218	115
BV7	1993-03-29	218	113
BV7	1993-07-07	225	140
BV8	1993-03-29	220	107
BV8	1993-11-23	240	160
BV9	1993-03-29	212	115
BW0	1993-03-29	231	133
BW0	1993-07-07	242	167
BW1	1993-03-29	135	26
BW2	1993-03-29	147	38
BW3	1993-03-29	132	27
BW4	1993-03-29	149	38
BW5	1993-03-29	140	36
BW5	1993-07-07	160	56
BW5	1993-11-23	178	68
BW6	1993-03-29	163	48
BW7	1993-03-29	149	38
BW8	1993-03-29	142	32
BW9	1993-03-29	140	36
BX0	1993-03-29	163	48
BX1	1993-03-29	124	22
BX2	1993-03-29	193	81
BX3	1993-03-29	201	89
BX4	1993-03-29	217	110
BX5	1993-03-29	203	102
BX5	1993-07-07	218	130
BX6	1993-03-29	231	137
BX6	1993-07-07	241	165
BX6	1993-11-23	254	175
BX6	1994-07-05	246	190
BX6	1994-11-22	246	150
BX7	1993-03-29	132	28
BX8	1993-03-29	138	31
BX9	1993-03-29	132	26
BY0	1993-03-29	127	25
BY0	1993-07-07	147	37
BY0	1993-11-23	159	42
BY1	1993-03-29	142	37
BY2	1993-03-29	153	43
BY3	1993-03-29	132	28
BY4	1993-03-29	168	57
BY4	1993-07-07	176	75
BY4	1993-11-23	179	70
BY5	1993-03-29	167	55
BY6	1993-03-29	149	42
BY7	1993-03-29	153	43
BY7	1993-11-23	189	80
BY8	1993-03-29	130	27
BY9	1993-03-29	165	57
BY9	1994-07-05	208	112
BZ0	1993-03-29	171	54
BZ1	1993-03-29	150	42
BZ2	1993-03-29	153	39
BZ3	1993-03-29	128	23
BZ4	1993-03-29	157	48
BZ5	1993-03-29	161	49
BZ6	1993-03-29	144	36
BZ7	1993-03-29	183	72
BZ7	1993-11-24	198	95
BZ7	1994-07-04	206	103
BZ7	1994-11-22	222	105
BZ8	1993-03-29	193	81
BZ9	1993-03-29	200	97
C00	1992-10-20	146	0
C01	1992-10-20	149	0
C02	1992-10-20	140	0
C03	1992-10-20	157	0
C04	1992-10-20	166	0
C05	1992-10-20	181	0
C06	1992-10-20	188	0
C07	1992-10-20	213	0
C08	1992-10-20	140	0
C09	1992-10-20	162	0
C10	1992-10-20	162	0
C11	1992-10-20	189	0
C12	1992-10-20	193	0
C13	1992-10-20	207	0
C14	1992-10-20	223	0
C15	1992-10-20	232	0
C16	1992-10-20	186	0
C17	1992-10-20	186	0
C18	1992-10-20	222	0
C19	1992-10-20	257	0
C20	1992-10-20	252	0
C21	1992-10-20	168	0
C23	1992-10-20	174	0
C24	1992-10-20	138	0
C25	1992-10-20	146	0
C26	1992-10-20	153	0
C27	1992-10-20	163	0
C28	1992-10-20	159	0
C29	1992-10-20	161	0
C30	1992-10-20	172	0
C31	1992-10-20	187	0
C32	1992-10-20	128	0
C33	1992-10-20	154	0
C34	1992-10-20	151	0
C35	1992-10-20	149	0
C36	1992-10-20	143	0
C37	1992-10-20	158	0
C38	1992-10-20	154	0
C39	1992-10-20	146	0
C40	1992-10-20	150	0
C41	1992-10-20	137	0
C42	1992-10-20	161	0
C43	1992-10-20	169	0
C44	1992-10-20	188	0
C45	1992-10-20	179	0
C46	1992-10-20	214	0
C47	1992-10-20	204	0
C48	1992-10-20	204	0
C49	1992-10-20	256	0
C50	1992-10-20	262	0
C51	1992-10-20	176	0
C52	1992-10-20	191	0
C53	1992-10-20	163	0
C54	1992-10-21	141	0
C55	1992-10-21	148	0
C56	1992-10-21	122	0
C57	1992-10-21	126	0
C58	1992-10-21	157	0
C59	1992-10-21	146	0
C60	1992-10-21	119	0
C61	1992-10-21	143	0
C62	1992-10-21	164	0
C63	1992-10-21	181	0
C64	1992-10-21	128	0
C65	1992-10-21	179	0
C66	1992-10-21	177	0
C67	1992-10-21	204	0
C68	1992-10-21	180	0
C69	1992-10-21	211	0
C70	1992-10-21	198	0
C71	1992-10-21	262	0
C72	1992-10-21	151	0
C73	1992-10-21	123	0
C74	1992-10-21	157	0
C75	1992-10-21	127	0
C76	1992-10-21	151	0
C77	1992-10-21	152	0
C78	1992-10-21	158	0
C79	1992-10-21	177	0
C80	1992-10-21	179	0
C81	1992-10-21	222	0
C82	1992-10-21	184	0
C83	1992-10-21	133	0
C84	1992-10-21	186	0
C85	1992-10-21	201	0
C86	1992-10-21	199	0
C87	1992-10-21	254	0
C88	1992-10-21	141	0
C89	1992-10-21	173	0
C90	1992-10-21	171	0
C91	1992-10-21	136	0
C92	1992-10-21	142	0
C93	1992-10-21	164	0
C94	1992-10-21	163	0
C95	1992-10-21	123	0
C96	1992-10-21	157	0
C97	1992-10-21	137	0
C98	1992-10-21	156	0
C99	1992-10-21	204	0
CB4	1994-11-21	222	135
CC9	1993-11-22	274	235
CD5	1993-07-06	187	83
CD9	1993-03-28	193	100
CE1	1993-07-06	158	45
CH2	1994-07-05	207	106
CJ0	1993-07-07	233	135
CJ0	1993-11-23	233	135
CX0	1993-03-28	144	35
CY5	1994-07-04	234	160
CZ2	1993-07-06	247	165
CZ2	1994-07-04	253	180
CZ6	1993-07-07	228	125
D05	1994-07-04	273	242
D07	1994-11-22	216	130
D08	1993-11-22	147	31
D17	1994-11-21	286	230
D19	1994-07-04	165	58
D20	1993-11-22	188	74
D23	1994-11-22	200	87
D29	1993-11-22	131	27
D30	1993-11-22	139	29
D30	1994-07-04	156	46
D31	1993-11-22	145	32
D32	1993-11-22	134	24
D32	1994-07-04	152	39
D33	1993-11-22	150	38
D33	1994-07-04	168	59
D34	1993-11-22	158	44
D34	1994-07-04	176	68
D35	1993-11-22	178	70
D36	1993-11-22	174	59
D36	1994-11-22	222	130
D37	1993-11-22	169	50
D38	1993-11-22	171	56
D38	1994-07-04	183	73
D39	1993-11-22	174	60
D39	1994-07-04	192	83
D40	1993-11-22	165	58
D40	1994-07-04	180	78
D41	1993-11-22	137	31
D41	1994-11-21	180	70
D42	1993-11-22	239	150
D43	1993-11-22	202	110
D43	1994-07-04	211	125
D44	1993-11-22	237	125
D45	1993-11-22	149	34
D46	1993-11-22	142	35
D47	1993-11-22	144	35
D47	1994-11-22	187	77
D48	1993-11-22	156	45
D49	1993-11-22	182	70
D50	1993-11-22	170	56
D51	1993-11-22	180	71
D52	1993-11-22	181	77
D52	1994-07-04	195	88
D53	1993-11-22	190	80
D53	1994-11-21	216	115
D54	1993-11-22	183	72
D55	1993-11-22	250	155
D55	1994-07-04	253	205
D56	1993-11-22	206	105
D56	1994-07-04	224	135
D57	1993-11-22	209	120
D58	1993-11-22	134	23
D59	1993-11-22	134	25
D60	1993-11-22	136	27
D61	1993-11-22	137	27
D62	1993-11-22	169	61
D62	1994-11-21	187	83
D63	1993-11-22	143	26
D64	1993-11-22	169	54
D65	1993-11-22	195	84
D65	1994-07-04	208	115
D66	1993-11-22	163	43
D67	1993-11-22	180	61
D68	1993-11-22	153	41
D69	1993-11-22	194	76
D69	1994-11-21	232	135
D70	1993-11-22	173	57
D71	1993-11-22	175	61
D72	1993-11-22	176	63
D72	1994-07-04	199	100
D73	1993-11-22	193	79
D73	1994-11-21	212	120
D74	1993-11-22	203	106
D74	1994-07-04	214	110
D74	1994-11-21	232	155
D75	1993-11-22	254	155
D76	1993-11-22	156	38
D77	1993-11-22	144	32
D78	1993-11-22	171	51
D79	1993-11-22	215	135
D80	1993-11-22	239	145
D81	1993-11-22	249	155
D82	1993-11-22	225	130
D83	1993-11-22	150	31
D83	1994-11-21	186	75
D84	1993-11-22	134	26
D85	1993-11-22	151	37
D85	1994-07-04	167	54
D86	1993-11-22	160	43
D86	1994-11-22	212	100
D87	1993-11-22	143	31
D87	1994-07-04	165	58
D87	1994-11-21	186	74
D88	1993-11-22	135	24
D88	1994-07-04	173	53
D89	1993-11-22	174	58
D89	1994-07-04	189	83
D90	1993-11-22	187	74
D90	1994-11-21	226	130
D91	1993-11-22	176	63
D91	1994-07-04	182	68
D92	1993-11-22	186	65
D93	1993-11-22	185	72
D94	1993-11-22	171	53
D95	1993-11-22	184	74
D96	1993-11-22	249	185
D96	1994-07-04	261	207
D97	1993-11-22	237	165
D98	1993-11-22	222	140
D99	1993-11-22	222	135
D99	1994-07-05	225	132
DA0	1993-11-22	245	175
DA0	1994-07-04	251	155
DA1	1993-11-22	265	210
DA1	1994-07-04	278	245
DA2	1993-11-22	223	120
DA2	1994-07-04	233	140
DA2	1994-11-21	246	150
DA3	1993-11-22	213	120
DA3	1994-07-04	224	125
DA3	1994-11-22	246	160
DA4	1993-11-22	233	145
DA5	1993-11-22	265	205
DA6	1993-11-22	226	145
DA7	1993-11-22	263	215
DA7	1994-07-04	272	240
DA8	1993-11-22	224	135
DA9	1993-11-22	205	105
DB0	1993-11-22	136	27
DB1	1993-11-22	181	69
DB2	1993-11-22	172	64
DB3	1993-11-22	181	62
DB4	1993-11-22	206	100
DB4	1994-11-21	235	120
DB5	1993-11-22	142	27
DB6	1993-11-22	179	62
DB6	1994-07-04	182	68
DB7	1993-11-22	179	64
DB8	1993-11-22	169	48
DB8	1994-07-04	207	103
DB9	1993-11-22	221	110
DB9	1994-07-04	232	153
DC0	1993-11-22	221	110
DC1	1993-11-22	259	175
DC1	1994-07-04	277	235
DC1	1994-11-21	276	210
DC2	1993-11-22	246	165
DC3	1993-11-22	203	100
DC4	1993-11-22	291	270
DC5	1993-11-22	246	155
DC6	1993-11-22	211	115
DC7	1993-11-22	200	105
DC8	1993-11-22	223	135
DC9	1993-11-22	209	115
DD0	1993-11-22	194	92
DD1	1993-11-22	184	71
DD1	1994-07-04	203	103
DD2	1993-11-22	156	44
DD3	1993-11-22	186	72
DD3	1994-11-22	213	120
DD4	1993-11-22	197	98
DD5	1993-11-22	189	71
DD6	1993-11-22	179	57
DD6	1994-07-04	204	107
DD7	1993-11-22	196	76
DD7	1994-07-04	215	120
DD7	1994-11-21	216	105
DD8	1993-11-22	173	58
DD8	1994-11-21	183	79
DD9	1993-11-22	153	39
DE0	1993-11-23	136	28
DE1	1993-11-23	150	34
DE2	1993-11-23	146	34
DE3	1993-11-23	149	36
DE4	1993-11-23	166	49
DE5	1993-11-23	173	56
DE5	1994-07-05	183	77
DE6	1993-11-23	153	42
DE6	1994-07-05	175	70
DE7	1993-11-23	134	30
DE8	1993-11-23	173	62
DE9	1993-11-23	174	63
DE9	1994-11-22	205	90
DF0	1993-11-23	188	84
DF1	1993-11-23	258	205
DF1	1994-07-05	262	223
DF2	1993-11-23	232	160
DF3	1993-11-23	235	155
DF3	1994-07-05	243	178
DF3	1994-11-22	259	180
DF4	1993-11-23	212	140
DF5	1993-11-23	195	100
DF5	1994-07-04	207	110
DF5	1994-11-22	223	125
DF6	1993-11-23	248	165
DF6	1994-11-22	263	190
DF7	1993-11-23	206	110
DF7	1994-07-05	207	98
DF8	1993-11-23	192	98
DF9	1993-11-23	130	21
DH0	1993-11-23	154	35
DH1	1993-11-23	177	54
DH1	1994-07-05	198	97
DH1	1994-11-22	214	120
DH2	1993-11-23	131	34
DH3	1993-11-23	149	32
DH4	1993-11-23	163	46
DH5	1993-11-23	172	52
DH6	1993-11-23	186	84
DH6	1994-07-05	193	94
DH6	1994-11-22	206	105
DH7	1993-11-23	190	80
DH8	1993-11-23	190	79
DH9	1993-11-23	166	62
DJ0	1993-11-23	183	82
DJ1	1993-11-23	172	64
DJ1	1994-11-21	201	100
DJ2	1993-11-23	252	170
DJ2	1994-11-22	264	200
DJ3	1993-11-23	201	95
DJ4	1993-11-23	236	135
DJ4	1994-07-05	253	190
DJ4	1994-11-22	263	195
DJ5	1993-11-23	271	130
DJ6	1993-11-23	212	110
DJ6	1994-07-05	215	125
DJ6	1994-11-22	223	130
DJ7	1993-11-23	209	100
DJ8	1993-11-23	214	110
DJ9	1993-11-23	229	130
DK0	1993-11-23	216	115
DK0	1994-07-05	222	131
DK1	1993-11-23	130	21
DK2	1993-11-23	169	55
DK2	1994-07-05	181	70
DK2	1994-11-22	198	88
DK3	1993-11-23	132	24
DK4	1993-11-23	136	23
DK5	1993-11-23	174	58
DK6	1993-11-23	176	60
DK6	1994-07-05	190	92
DK6	1994-11-24	215	125
DK7	1993-11-23	191	81
DK7	1994-07-05	202	100
DK7	1994-11-22	228	135
DK8	1993-11-23	186	74
DK9	1993-11-23	179	66
DK9	1994-07-05	190	85
DL0	1993-11-23	171	62
DL1	1993-11-23	187	80
DL2	1993-11-23	310	325
DL3	1993-11-23	261	185
DL3	1994-07-05	269	238
DL4	1993-11-23	228	130
DL4	1994-11-22	256	190
DL5	1993-11-23	215	115
DL6	1993-11-23	243	155
DL7	1993-11-23	204	110
DL8	1993-11-23	253	252
DL9	1993-11-23	231	150
DM0	1993-11-23	250	185
DM0	1994-11-22	273	220
DM1	1993-11-23	255	200
DM1	1994-07-05	258	200
DM2	1993-11-23	215	105
DM3	1993-11-23	195	90
DM3	1994-07-05	210	120
DM4	1993-11-23	145	30
DM5	1993-11-23	171	51
DM6	1993-11-23	168	51
DM7	1993-11-23	196	85
DM8	1993-11-23	192	86
DM8	1994-07-05	203	108
DM9	1993-11-23	224	130
DN0	1993-11-23	145	32
DN1	1993-11-23	145	33
DN2	1993-11-23	132	24
DN3	1993-11-23	147	31
DN4	1993-11-23	171	59
DN5	1993-11-23	159	46
DN5	1994-07-05	172	63
DN5	1994-11-22	187	97
DN6	1993-11-23	186	76
DN7	1993-11-23	158	41
DN7	1994-07-05	172	63
DN8	1993-11-23	204	105
DN9	1993-11-23	211	105
DN9	1994-07-04	223	135
DN9	1994-11-21	246	170
DP0	1993-11-23	277	220
DP1	1993-11-23	293	270
DP2	1993-11-23	135	25
DP3	1993-11-23	171	55
DP3	1994-07-05	177	67
DP4	1993-11-23	193	95
DP4	1994-07-05	211	125
DP4	1994-11-22	236	155
DP5	1993-11-23	203	100
DP6	1993-11-23	251	175
DP7	1993-11-23	224	225
DP8	1993-11-23	148	35
DP9	1993-11-23	182	65
DR0	1993-11-23	242	170
DR1	1993-11-23	239	165
DR2	1993-11-23	133	25
DR3	1993-11-23	136	21
DR4	1993-11-23	146	31
DR5	1993-11-23	182	79
DR6	1993-11-23	153	35
DR6	1994-11-22	180	68
DR7	1993-11-23	169	46
DR8	1993-11-23	147	36
DR9	1993-11-23	141	29
DS0	1993-11-23	161	46
DS0	1994-07-05	177	72
DS1	1993-11-23	181	73
DS2	1993-11-23	176	64
DS3	1993-11-23	174	59
DS4	1993-11-23	161	50
DS5	1993-11-23	162	47
DS5	1994-07-05	178	70
DS6	1993-11-23	174	53
DS7	1993-11-23	170	60
DS8	1993-11-23	189	71
DS9	1993-11-23	253	175
DS9	1994-07-05	257	220
DT0	1993-11-23	271	210
DT0	1994-07-05	281	295
DT0	1994-11-22	289	260
DT1	1993-11-23	230	150
DT1	1994-11-22	247	170
DT2	1993-11-23	232	160
DT3	1993-11-23	243	165
DT4	1993-11-23	247	180
DT4	1994-11-22	273	230
DT5	1993-11-23	224	135
DT6	1993-11-23	191	75
DT6	1994-07-05	207	120
DT7	1993-11-23	195	90
DT8	1993-11-23	131	22
DT9	1993-11-23	141	26
DU0	1993-11-23	164	48
DU1	1993-11-23	223	125
DU2	1993-11-23	206	95
DU3	1993-11-23	243	145
DU3	1994-07-05	263	230
DU3	1994-11-23	278	220
DU4	1993-11-23	232	140
DU4	1994-07-05	238	172
DU5	1993-11-23	236	145
DU6	1993-11-23	184	68
DU7	1993-11-23	156	46
DU7	1994-07-05	170	58
DU8	1993-11-23	176	60
DU8	1994-07-07	190	77
DU9	1993-11-23	170	52
DU9	1994-07-05	183	75
DU9	1994-11-22	187	86
DV0	1993-11-23	163	50
DV0	1994-07-05	168	57
DV0	1994-11-24	179	69
DV1	1993-11-23	146	36
DV1	1994-07-05	154	52
DV2	1993-11-23	178	60
DV3	1993-11-23	158	43
DV3	1994-07-05	170	56
DV4	1993-11-23	197	85
DV5	1993-11-23	167	52
DV6	1993-11-23	185	71
DV6	1994-07-05	192	87
DV6	1994-11-22	209	100
DV7	1993-11-23	190	83
DV8	1993-11-23	147	44
DV9	1993-11-23	260	185
DW0	1993-11-23	273	215
DW0	1994-07-05	277	227
DW0	1994-11-22	275	215
DW1	1993-11-23	232	155
DW2	1993-11-23	275	225
DW2	1994-11-22	292	230
DW3	1993-11-23	176	75
DW3	1994-07-05	192	93
DW3	1994-11-22	209	105
DW4	1993-11-23	176	75
DW5	1993-11-23	346	440
DW5	1994-07-05	359	510
DW5	1994-11-22	389	630
DW6	1993-11-23	243	155
DW7	1993-11-23	205	105
DW8	1993-11-23	243	160
DW8	1994-11-22	267	225
DW9	1993-11-23	189	75
DW9	1994-07-05	202	105
DX0	1993-11-23	147	31
DX1	1993-11-23	174	55
DX2	1993-11-23	191	78
DX3	1993-11-23	231	145
DX3	1994-07-05	238	170
DX4	1993-11-23	151	38
DX5	1993-11-23	131	24
DX6	1993-11-23	153	38
DX7	1993-11-23	172	68
DX8	1993-11-23	184	73
DX9	1993-11-23	189	85
DY0	1993-11-23	138	31
DY1	1993-11-23	166	47
DY1	1994-07-05	179	72
DY2	1993-11-23	219	115
DY3	1993-11-23	169	50
DY3	1994-07-04	178	70
DY4	1993-11-23	187	69
DY4	1994-07-05	195	89
DY4	1994-11-22	207	100
DY5	1993-11-23	173	57
DY6	1993-11-23	232	135
DY7	1993-11-23	254	180
DY8	1993-11-23	135	24
DY9	1993-11-23	172	53
DZ0	1993-11-23	155	35
DZ1	1993-11-23	174	62
DZ1	1994-07-05	176	65
DZ2	1993-11-23	175	63
DZ3	1993-11-23	151	34
DZ4	1993-11-23	133	21
DZ5	1993-11-23	169	60
DZ5	1994-11-22	191	80
DZ6	1993-11-23	174	58
DZ6	1994-07-05	190	80
DZ7	1993-11-23	167	54
DZ8	1993-11-23	159	43
DZ9	1993-11-23	169	46
E00	1993-03-29	191	82
E00	1993-11-23	209	105
E01	1993-03-29	198	84
E02	1993-03-29	200	95
E02	1993-11-23	213	105
E03	1993-03-29	221	115
E04	1993-03-29	236	145
E05	1993-03-29	233	150
E06	1993-03-29	208	110
E06	1993-07-07	226	145
E07	1993-03-29	213	115
E07	1993-07-07	233	195
E07	1993-11-23	255	175
E07	1994-07-05	267	240
E07	1994-11-22	279	240
E08	1993-03-29	235	160
E09	1993-03-29	233	147
E09	1993-07-08	246	170
E10	1993-03-29	232	135
E11	1993-03-29	215	117
E11	1993-07-07	223	135
E11	1994-07-05	234	162
E12	1993-03-29	232	140
E12	1993-07-07	233	130
E13	1993-03-29	133	28
E14	1993-03-29	147	39
E15	1993-03-29	152	42
E16	1993-03-29	171	56
E16	1993-11-23	198	95
E16	1994-07-05	206	112
E17	1993-03-29	149	36
E18	1993-03-29	137	28
E19	1993-03-29	172	69
E19	1993-11-23	192	95
E19	1994-07-05	201	107
E20	1993-03-29	140	32
E21	1993-03-29	144	43
E22	1993-03-29	211	100
E23	1993-03-29	227	120
E23	1994-11-22	252	185
E24	1993-03-29	246	172
E25	1993-03-29	287	255
E26	1993-03-29	154	43
E27	1993-03-29	198	97
E27	1993-07-07	204	120
E27	1993-11-23	216	115
E28	1993-03-29	128	24
E30	1993-03-29	126	23
E30	1993-11-23	156	38
E31	1993-03-29	125	22
E32	1993-03-29	189	77
E32	1993-07-07	202	95
E33	1993-03-29	183	77
E34	1993-03-29	144	38
E35	1993-03-29	178	66
E35	1993-07-07	189	78
E35	1994-07-05	206	112
E36	1993-03-29	183	70
E36	1993-07-07	199	100
E37	1993-03-29	154	46
E38	1993-03-29	192	78
E39	1993-03-29	126	27
E40	1993-03-29	212	110
E41	1993-03-29	213	112
E41	1993-07-07	222	130
E42	1993-03-29	215	117
E43	1993-03-29	213	110
E43	1993-07-07	228	135
E44	1993-03-29	228	135
E44	1993-07-07	237	155
E45	1993-03-29	226	130
E45	1993-07-07	228	135
E45	1994-07-05	234	138
E46	1993-03-29	327	367
E47	1993-03-29	139	32
E48	1993-03-29	143	35
E48	1993-07-07	162	51
E49	1993-03-29	194	79
E49	1993-07-07	206	100
E50	1993-03-29	198	90
E50	1993-11-23	215	115
E51	1993-03-29	208	99
E51	1993-07-07	218	0
E52	1993-03-29	133	28
E52	1993-07-07	143	37
E53	1993-03-29	141	34
E53	1993-07-07	160	49
E53	1993-11-23	173	62
E54	1993-03-29	138	31
E55	1993-03-29	134	27
E55	1993-11-23	174	53
E56	1993-03-29	151	45
E57	1993-03-29	188	73
E57	1993-07-07	203	105
E57	1993-11-23	215	120
E57	1994-07-05	220	122
E58	1993-03-29	160	44
E58	1993-07-07	170	68
E59	1993-03-29	198	87
E59	1993-11-23	208	115
E60	1993-03-29	207	105
E61	1993-03-29	142	31
E62	1993-03-29	143	30
E63	1993-03-29	143	39
E64	1993-03-29	136	28
E65	1993-03-29	191	85
E66	1993-03-29	137	29
E67	1993-03-29	140	34
E68	1993-03-29	152	40
E69	1993-03-29	149	40
E70	1993-03-29	150	39
E71	1993-03-29	142	35
E72	1993-03-29	130	28
E73	1993-03-29	184	76
E74	1993-03-29	178	74
E75	1993-03-29	191	77
E75	1993-07-07	201	97
E76	1993-03-29	172	61
E76	1993-07-07	192	85
E76	1993-11-24	203	95
E77	1993-03-29	185	81
E77	1993-07-07	206	110
E78	1993-03-29	173	62
E79	1993-03-29	184	70
E79	1993-11-23	210	105
E79	1994-11-22	208	100
E80	1993-03-29	183	76
E80	1993-07-07	203	90
E80	1993-11-23	211	100
E81	1993-03-29	182	68
E82	1993-03-29	182	81
E82	1993-11-23	218	120
E83	1993-03-29	226	137
E83	1993-07-07	240	155
E83	1993-11-23	245	175
E83	1994-07-05	250	202
E84	1993-03-29	233	140
E85	1993-03-29	179	69
E86	1993-03-29	158	47
E86	1993-11-23	177	82
E87	1993-03-29	177	59
E87	1993-11-23	196	95
E87	1994-07-06	203	88
E88	1993-03-29	138	34
E88	1993-07-07	160	49
E88	1993-11-23	170	56
E88	1994-07-05	174	66
E89	1993-03-29	137	38
E90	1993-03-29	139	30
E91	1993-03-29	140	32
E92	1993-03-29	157	44
E92	1993-07-07	203	105
E93	1993-03-29	156	47
E93	1993-07-07	157	63
E94	1993-03-29	177	58
E95	1993-03-29	144	38
E96	1993-03-29	185	66
E97	1993-03-29	186	75
E97	1993-07-07	200	89
E97	1993-11-23	207	105
E98	1993-03-29	143	32
E99	1993-03-29	179	72
EA0	1993-03-29	122	20
EA1	1993-03-29	161	47
EA2	1993-03-29	130	26
EA3	1993-03-29	188	80
EA4	1993-03-29	133	29
EA5	1993-03-29	133	28
EA6	1993-03-29	172	54
EA6	1993-07-07	180	73
EA6	1994-07-05	192	91
EA7	1993-03-29	177	68
EA8	1993-03-29	184	71
EA9	1993-03-29	192	72
EB0	1993-03-29	137	30
EB1	1993-03-29	178	65
EB2	1993-03-29	125	24
EB3	1993-03-29	200	93
EB4	1993-03-29	205	95
EB4	1993-07-07	217	110
EB4	1993-11-23	226	130
EB5	1993-03-29	198	84
EB6	1993-03-29	216	120
EB7	1993-03-29	242	155
EB7	1993-07-07	247	175
EB8	1993-03-29	209	105
EB8	1993-07-07	211	100
EB9	1993-03-29	232	140
EC0	1993-03-29	236	137
EC1	1993-03-29	294	260
EC1	1993-11-23	301	275
EC1	1994-07-05	308	332
EC1?	1993-11-24	200	95
EC2	1993-03-29	139	32
EC3	1993-03-29	126	23
EC4	1993-03-29	127	23
EC5	1993-03-29	148	36
EC5	1993-07-07	166	53
EC5	1993-11-23	182	82
EC6	1993-03-29	170	51
EC6	1993-07-07	177	74
EC7	1993-03-29	137	32
EC7	1993-07-07	161	50
EC8	1993-03-29	156	49
EC8?	1993-11-24	260	185
EC9	1993-03-29	203	91
EC9	1993-07-07	211	111
ED0	1993-03-29	137	31
ED1	1993-03-29	178	62
ED1	1993-11-23	290	285
ED2	1993-03-29	144	31
ED3	1993-03-29	175	52
ED4	1993-03-29	147	38
ED4	1993-07-07	170	57
ED4	1994-11-22	232	165
ED5	1993-03-29	182	68
ED6	1993-03-29	132	23
ED7	1993-03-29	186	69
ED8	1993-03-29	141	34
ED8	1993-11-23	174	57
ED9	1993-03-29	132	29
EE0	1993-03-29	133	28
EE1	1993-03-29	134	29
EE2	1993-03-29	172	61
EE3	1993-03-29	140	30
EE4	1993-03-29	188	74
EE4	1993-07-07	202	96
EE5	1993-03-29	199	88
EE5	1993-07-07	206	100
EE5	1994-11-22	208	100
EE6	1993-03-29	202	89
EE6	1993-07-07	202	110
EE7	1993-03-29	223	110
EE8	1993-03-29	208	100
EE8	1993-11-23	230	140
EE9	1993-03-29	207	108
EF0	1993-03-29	222	112
EF1	1993-03-29	248	175
EF2	1993-03-29	268	200
EF3	1993-03-29	128	24
EF4	1993-03-29	142	33
EF5	1993-03-29	140	32
EF6	1993-03-29	151	38
EF7	1993-03-29	155	50
EF8	1993-03-29	178	70
EF8	1993-11-25	195	91
EF9	1993-03-29	242	155
EF9	1993-07-07	253	180
EH0	1993-03-29	144	33
EH1	1993-03-29	151	46
EH1	1993-11-23	177	69
EH2	1993-03-29	153	42
EH3	1993-03-29	168	50
EH4	1993-03-29	197	86
EH5	1993-03-29	198	92
EH5	1993-07-07	202	115
EH6	1993-03-29	203	90
EH7	1993-03-29	211	99
EH8	1993-03-29	137	30
EH9	1993-03-29	130	26
EJ0	1993-03-29	131	27
EJ0	1993-07-07	150	43
EJ0	1993-11-23	165	55
EJ0	1994-07-05	165	59
EJ0?	1993-07-07	206	110
EJ1	1993-03-29	133	25
EJ2	1993-03-29	131	29
EJ3	1993-03-29	158	49
EJ3	1993-07-07	167	60
EJ4	1993-03-29	182	80
EJ4	1993-07-08	201	100
EJ5	1993-03-29	183	67
EJ5	1993-07-07	196	92
EJ6	1993-03-29	174	59
EJ6	1993-07-07	185	73
EJ7	1993-03-29	150	41
EJ7	1994-07-05	178	62
EJ8	1993-03-29	180	69
EJ8	1994-11-23	265	180
EJ9	1993-03-29	198	99
EJ9	1993-11-23	219	125
EJ9	1994-07-05	227	144
EJ9	1994-11-22	240	160
EK0	1993-03-29	212	97
EK0	1993-11-23	227	95
EK1	1993-03-29	222	130
EK2	1993-03-29	223	125
EK2	1993-07-07	230	140
EK2	1994-11-22	244	135
EK3	1993-03-29	137	29
EK4	1993-03-29	138	36
EK5	1993-03-29	142	33
EK6	1993-03-29	157	46
EK7	1993-03-29	160	43
EK8	1993-03-29	173	62
EK9	1993-03-29	197	89
EK9	1993-11-23	221	110
EK9	1994-07-05	229	143
EL0	1993-03-29	225	120
EL1	1993-03-29	130	25
EL1	1993-07-07	153	45
EL2	1993-03-29	127	23
EL3	1993-03-29	139	30
EL4	1993-03-29	147	38
EL5	1993-03-29	127	24
EL6	1993-03-29	128	26
EL7	1993-03-29	137	28
EL7	1993-07-07	154	48
EL7	1994-07-05	169	65
EL8	1993-03-29	150	42
EL9	1993-03-29	183	72
EM0	1993-03-29	145	36
EM1	1993-03-29	127	23
EM1	1993-07-07	147	36
EM2	1993-03-29	199	79
EM3	1993-03-29	150	42
EM4	1993-03-29	183	74
EM5	1993-03-29	167	55
EM6	1993-03-29	179	64
EM6	1993-07-07	197	90
EM6	1994-07-05	221	125
EM7	1993-03-29	201	86
EM7	1994-07-05	241	170
EM8	1993-03-29	235	130
EM8	1993-11-23	254	185
EM9	1993-03-29	262	190
EN0	1993-03-29	130	28
EN1	1993-03-29	125	25
EN2	1993-03-29	154	46
EN3	1993-03-29	144	36
EN3	1993-11-25	171	58
EN3	1994-07-05	187	80
EN4	1993-03-29	163	55
EN5	1993-03-29	126	25
EN6	1993-03-29	143	34
EN6	1993-11-23	178	75
EN6	1994-07-05	193	77
EN7	1993-03-29	145	37
EN8	1993-03-29	132	29
EN9	1993-03-29	150	41
EP0	1993-03-29	187	75
EP0	1993-07-07	203	110
EP1	1993-03-29	174	62
EP1	1993-11-23	221	120
EP2	1993-03-29	176	63
EP3	1993-03-29	193	81
EP4	1993-03-29	164	61
EP4	1993-07-07	193	94
EP5	1993-03-29	172	68
EP6	1993-03-29	157	44
EP7	1993-03-29	176	68
EP7	1993-07-07	185	75
EP7	1993-11-23	190	81
EP7	1994-07-05	195	88
EP8	1993-03-29	184	69
EP8	1993-07-08	197	85
EP8	1993-11-23	206	105
EP9	1993-03-29	137	30
ER0	1993-03-29	193	87
ER0	1993-11-23	224	120
ER1	1993-03-29	196	92
ER2	1993-03-29	213	105
ER2	1993-07-07	221	125
ER2	1993-11-24	230	115
ER2	1994-07-05	237	142
ER2	1994-11-22	238	125
ER3	1993-03-29	210	115
ER3	1993-07-07	221	145
ER3	1994-07-05	224	167
ER4	1993-03-29	218	130
ER4	1993-07-07	226	150
ER5	1993-03-29	206	97
ER5	1993-07-07	213	115
ER5	1994-07-05	223	118
ER5	1994-11-22	228	130
ER6	1993-03-29	131	27
ER7	1993-03-29	130	26
ER8	1993-03-29	137	34
ER8	1993-07-07	155	44
ER9	1993-03-29	130	31
ES0	1993-03-29	126	25
ES1	1993-03-29	141	31
ES2	1993-03-29	152	49
ES3	1993-03-29	139	34
ES3	1993-07-07	160	50
ES4	1993-03-29	132	25
ES4?	1993-07-07	202	94
ES5	1993-03-29	160	52
ES6	1993-03-29	172	55
ES7	1993-03-29	192	77
ES7	1993-07-07	203	105
ES8	1993-03-29	168	65
ES9	1993-03-29	152	43
ET0	1993-03-29	138	33
ET1	1993-03-29	132	31
ET2	1993-03-29	184	82
ET3	1993-03-29	180	67
ET3	1993-07-07	194	82
ET4	1993-03-29	184	85
ET4	1993-07-07	190	89
ET4	1993-11-23	197	95
ET4	1994-07-05	206	120
ET4	1994-11-22	215	125
ET5	1993-03-29	210	115
ET6	1993-03-29	237	140
ET6	1993-07-07	247	160
ET6	1993-11-23	253	165
ET6	1994-11-23	264	180
ET7	1993-03-29	225	117
ET8	1993-03-29	256	185
ET8	1993-11-23	272	240
ET9	1993-03-29	287	160
EU0	1993-03-29	223	127
EU1	1993-03-29	232	145
EU2	1993-03-29	141	36
EU3	1993-03-29	140	32
EU4	1993-03-29	141	30
EU5	1993-03-29	142	33
EU6	1993-03-29	130	29
EU7	1993-03-29	140	31
EU7	1993-07-07	156	44
EU8	1993-03-29	162	49
EU9	1993-03-29	161	46
EV0	1993-03-29	200	96
EV1	1993-03-29	193	79
EV1	1993-07-07	197	83
EV2	1993-03-29	200	84
EV3	1993-03-29	255	185
EV3	1993-07-07	262	225
EV4	1993-03-29	248	160
EV4	1993-07-07	253	190
EV4	1993-11-22	261	230
EV4	1994-07-05	263	205
EV5	1993-03-29	236	147
EV5	1993-07-07	248	175
EV6	1993-03-29	129	26
EV7	1993-03-29	150	39
EV7	1993-11-24	189	71
EV7	1994-07-06	212	111
EV8	1993-03-29	187	70
EV8	1993-07-08	187	90
EV9	1993-03-29	173	61
EW0	1993-03-29	188	69
EW1	1993-03-29	214	105
EW2	1993-03-29	133	27
EW3	1993-03-29	148	37
EW4	1993-03-29	169	65
EW5	1993-03-29	194	79
EW5	1993-07-07	203	95
EW5	1993-11-23	218	115
EW5	1994-07-05	222	124
EW5	1994-11-22	238	115
EW6	1993-03-29	220	125
EW6	1993-07-07	231	150
EW7	1993-03-29	176	61
EW7	1993-11-23	209	110
EW7	1994-07-05	213	130
EW8	1993-03-29	178	62
EW9	1993-03-29	129	25
EX0	1993-03-29	127	24
EX1	1993-03-29	125	22
EX1	1993-07-07	146	36
EX2	1993-03-29	143	33
EX3	1993-03-29	142	34
EX4	1993-03-29	147	35
EX5	1993-03-29	129	25
EX6	1993-03-29	199	98
EX6	1993-07-07	217	120
EX7	1993-03-29	210	110
EX7	1993-11-23	232	140
EX7	1994-11-22	246	155
EX8	1993-03-30	125	24
EX9	1993-03-30	131	28
EY0	1993-03-30	129	24
EY1	1993-03-30	139	31
EY2	1993-03-30	159	44
EY2	1993-07-08	169	58
EY3	1993-03-30	176	63
EY3	1993-07-08	192	83
EY3	1993-11-24	213	115
EY4	1993-03-30	170	59
EY5	1993-03-30	135	28
EY5	1994-11-23	197	80
EY6	1993-03-30	136	33
EY6	1993-07-08	151	39
EY6	1993-11-24	167	47
EY7	1993-03-30	171	53
EY7	1993-07-08	183	79
EY8	1993-03-30	170	51
EY9	1993-03-30	141	36
EZ0	1993-03-30	158	49
EZ1	1993-03-30	162	49
EZ1	1993-07-08	174	62
EZ2	1993-03-30	152	41
EZ4	1993-03-30	174	68
EZ5	1993-03-30	186	70
EZ5	1993-07-08	195	94
EZ6	1993-03-30	191	76
EZ7	1993-03-30	204	92
EZ7	1993-07-08	215	115
EZ8	1993-03-30	197	83
EZ8	1993-11-24	220	125
EZ8	1994-07-06	222	108
EZ9	1993-03-30	219	115
F00	1993-03-30	198	90
F00	1993-07-08	200	95
F00	1993-11-24	203	100
F01	1993-03-30	213	105
F01	1993-07-07	223	130
F01	1994-07-06	227	132
F02	1993-03-30	211	102
F02	1993-07-08	208	115
F03	1993-03-30	233	160
F04	1993-03-30	234	137
F04	1993-07-07	244	180
F05	1993-03-30	127	25
F06	1993-03-30	133	30
F07	1993-03-30	151	45
F08	1993-03-30	130	26
F09	1993-03-30	141	36
F10	1993-03-30	133	35
F10	1993-07-08	160	51
F11	1993-03-30	137	32
F12	1993-03-30	152	45
F13	1993-03-30	178	74
F14	1993-03-30	142	33
F15	1993-03-30	164	55
F16	1993-03-30	163	49
F17	1993-03-30	152	38
F17	1994-11-23	193	76
F18	1993-03-30	130	25
F19	1993-03-30	154	46
F20	1993-03-30	137	34
F21	1993-03-30	143	34
F22	1993-03-30	153	50
F23	1993-03-30	139	30
F24	1993-03-30	181	69
F25	1993-03-30	133	27
F26	1993-03-30	145	34
F27	1993-03-30	136	29
F28	1993-03-30	170	58
F28	1993-07-08	197	81
F28	1993-11-24	204	100
F29	1993-03-30	198	81
F29	1993-07-08	200	89
F30	1993-03-30	172	63
F30	1993-07-08	178	78
F30	1993-11-24	193	87
F31	1993-03-30	132	31
F32	1993-03-30	126	27
F33	1993-03-30	182	69
F34	1993-03-30	171	58
F35	1993-03-30	188	78
F35	1994-11-23	246	155
F36	1993-03-30	198	96
F36	1993-11-24	231	140
F36	1994-07-06	237	154
F37	1993-03-30	219	105
F38	1993-03-30	207	85
F38	1993-07-08	210	95
F39	1993-03-30	214	105
F39	1993-07-08	212	125
F40	1993-03-30	198	85
F40	1993-07-08	205	110
F41	1993-03-30	209	110
F42	1993-03-30	214	100
F43	1993-03-30	230	120
F43	1993-07-08	235	143
F43	1993-11-24	239	110
F44	1993-03-30	207	95
F45	1993-03-30	233	128
F45	1993-11-24	245	185
F46	1993-03-30	203	100
F47	1993-03-30	215	105
F47	1993-11-24	228	150
F48	1993-03-30	223	117
F49	1993-03-30	238	142
F50	1993-03-30	235	137
F51	1993-03-30	203	90
F52	1993-03-30	200	85
F53	1993-03-30	237	145
F53	1993-07-08	244	175
F54	1993-03-30	238	135
F55	1993-03-30	262	137
F56	1993-03-30	268	225
F57	1993-03-30	288	137
F58	1993-03-30	148	34
F59	1993-03-30	181	70
F60	1993-03-30	172	61
F60	1993-07-08	198	86
F61	1993-03-30	157	45
F61	1993-07-08	180	79
F62	1993-03-30	170	58
F63	1993-03-30	147	41
F63	1993-07-08	160	50
F64	1993-03-30	148	39
F65	1993-03-30	145	36
F66	1993-03-30	135	30
F66	1993-11-24	159	45
F67	1993-03-30	146	37
F67	1993-07-08	248	165
F68	1993-03-30	198	90
F69	1993-03-30	197	86
F70	1993-03-30	151	40
F71	1993-03-30	194	83
F72	1993-03-30	192	77
F73	1993-03-30	194	87
F73	1993-07-08	205	105
F73	1993-11-25	217	120
F74	1993-03-30	203	94
F74	1993-07-08	210	105
F75	1993-03-30	215	100
F76	1993-03-30	226	130
F77	1993-03-30	214	107
F78	1993-03-30	194	80
F78	1993-11-24	229	115
F79	1993-03-30	213	95
F80	1993-03-30	221	117
F81	1993-03-30	244	147
F82	1993-03-30	252	150
F83	1993-03-30	266	198
F83	1993-07-08	274	260
F84	1993-03-30	283	230
F84	1993-07-08	288	280
F85	1993-03-30	192	94
F86	1993-03-30	125	21
F86	1994-11-24	217	110
F87	1993-03-30	126	24
F88	1993-03-30	127	23
F89	1993-03-30	134	31
F90	1993-03-30	140	31
F91	1993-03-30	152	41
F92	1993-03-30	144	37
F93	1993-03-30	149	38
F94	1993-03-30	140	36
F95	1993-03-30	132	27
[truncated: 6,208 more rows]

## Sheet: Pallaresa_Fish
CODI	DATA	LF	PES
A00	1992-09-25	132	0
A01	1992-09-25	142	0
A02	1992-09-25	131	0
A03	1992-09-25	150	0
A04	1992-09-25	152	0
A05	1992-09-25	194	0
A06	1992-09-25	138	0
A08	1992-09-25	136	0
A09	1992-09-25	138	0
A10	1992-09-25	148	0
A11	1992-09-25	182	0
A12	1992-09-25	168	0
A13	1992-09-25	206	0
A14	1992-09-25	140	0
A15	1992-09-25	151	0
A16	1992-09-25	150	0
A17	1992-09-25	146	0
A18	1992-09-25	133	0
A19	1992-09-25	139	0
A20	1992-09-25	145	0
A21	1992-09-25	144	0
A22	1992-09-25	177	0
A23	1992-09-25	180	0
A24	1992-09-25	179	0
A25	1992-09-25	182	0
A25	1993-05-21	182	73
A26	1992-09-25	191	0
A27	1992-09-25	231	0
A28	1992-09-25	152	0
A29	1992-09-25	139	0
A30	1992-09-25	134	0
A31	1992-09-25	144	0
A32	1992-09-25	152	0
A33	1992-09-25	144	0
A34	1992-09-25	153	0
A35	1992-09-25	153	0
A36	1992-09-25	159	0
A37	1992-09-25	199	0
A38	1992-09-25	123	0
A39	1992-09-25	131	0
A40	1992-09-25	126	0
A41	1992-09-25	148	0
A42	1992-09-25	117	0
A43	1992-09-25	125	0
A44	1992-09-25	111	0
A45	1992-09-25	112	0
A46	1992-09-25	116	0
A47	1992-09-25	148	0
A48	1992-09-25	142	0
A49	1992-09-25	129	0
A50	1992-09-25	148	0
A51	1992-09-25	146	0
A52	1992-09-25	143	0
A53	1992-09-25	141	0
A54	1992-09-25	144	0
A55	1992-09-25	151	0
A56	1992-09-25	159	0
A57	1992-09-25	144	0
A58	1992-09-25	168	0
A59	1992-09-25	146	0
A60	1992-09-25	153	0
A61	1992-09-25	151	0
A62	1992-09-25	162	0
A63	1992-09-25	167	0
A64	1992-09-25	155	0
A65	1992-09-25	113	0
A66	1992-09-25	135	0
A67	1992-09-25	141	0
A68	1992-09-25	149	0
A69	1992-09-25	153	0
A70	1992-09-25	187	0
A71	1992-09-25	151	0
A72	1992-09-25	143	0
A72	1993-05-22	156	43
A73	1992-09-25	151	0
A74	1992-09-26	120	0
A75	1992-09-26	132	0
A76	1992-09-26	147	0
A77	1992-09-26	147	0
A77	1993-05-22	167	59
A78	1992-09-26	141	0
A79	1992-09-26	147	0
A80	1992-09-26	145	0
A81	1992-09-26	167	0
A82	1992-09-26	121	0
A82	1993-05-22	139	32
A83	1992-09-26	122	0
A84	1992-09-26	140	0
A85	1992-09-26	150	0
A86	1992-09-26	199	0
A87	1992-09-26	129	0
A88	1992-09-26	146	0
A89	1992-09-26	138	0
A90	1992-09-26	139	0
A91	1992-09-26	209	0
A92	1992-09-26	122	0
A93	1992-09-26	142	0
A94	1992-09-26	131	0
A95	1992-09-26	137	0
A96	1992-09-26	139	0
A97	1992-09-26	145	0
A98	1992-09-26	147	0
A99	1992-09-26	146	0
AA0	1992-09-26	163	0
AA0	1993-05-22	176	67
AA1	1992-09-26	127	0
AA2	1992-09-26	133	0
AA3	1992-09-26	133	0
AA4	1992-09-26	132	0
AA5	1992-09-26	162	0
AA6	1992-09-26	159	0
AA7	1992-09-26	132	0
AA8	1992-09-26	124	0
AA9	1992-09-26	144	0
AA9	1994-11-18	206	82
AB0	1992-09-26	128	0
AB1	1992-09-26	121	0
AB2	1992-09-26	122	0
AB3	1992-09-26	128	0
AB4	1992-09-26	124	0
AB5	1992-09-26	176	0
AB5	1993-05-22	179	58
AB6	1992-09-26	171	0
AB7	1992-09-26	193	0
AB8	1992-09-26	184	0
AC0	1992-09-26	209	0
AC0	1992-09-27	211	0
AC1	1992-09-26	144	0
AC2	1992-09-26	155	0
AC3	1992-09-26	171	0
AC4	1992-09-26	203	0
AC5	1992-09-26	167	0
AC6	1992-09-26	180	0
AC7	1992-09-26	121	0
AC8	1992-09-26	162	0
AC9	1992-09-26	166	0
AC9	1993-05-22	176	62
AD0	1992-09-26	140	0
AD0	1992-09-27	140	0
AD1	1992-09-26	162	0
AD1	1992-09-27	162	0
AD2	1992-09-26	142	0
AD3	1992-09-26	151	0
AD3	1992-09-27	152	0
AD4	1992-09-26	123	0
AD5	1992-09-26	127	0
AD6	1992-09-26	121	0
AD6	1992-09-27	121	0
AD7	1992-09-26	136	0
AD8	1992-09-26	136	0
AD8	1992-09-27	136	0
AD9	1992-09-26	150	0
AE0	1992-09-26	148	0
AE1	1992-09-26	168	0
AE2	1992-09-26	178	0
AE3	1992-09-26	182	0
AE3	1993-05-22	191	78
AE4	1992-09-26	180	0
AE5	1992-09-26	121	0
AE6	1992-09-26	128	0
AE7	1992-09-26	131	0
AE8	1992-09-26	142	0
AE9	1992-09-26	169	0
AF0	1992-09-26	152	0
AF1	1992-09-26	159	0
AF3	1992-09-26	173	0
AF4	1992-09-26	124	0
AF4	1993-05-22	132	27
AF5	1992-09-26	144	0
AF6	1992-09-26	207	0
AF6	1993-11-17	223	135
AF7	1992-09-26	119	0
AF8	1992-09-26	128	0
AF8	1992-09-27	129	0
AF9	1992-09-26	146	0
AF9	1992-09-27	147	0
AH0	1992-09-26	175	0
AH1	1992-09-26	186	0
AH3	1992-09-26	162	0
AH3	1992-09-27	161	0
AH4	1992-09-26	157	0
AH4	1993-05-22	171	58
AH5	1992-09-26	188	0
AH5	1993-05-22	200	77
AH5	1993-11-17	211	91
AH6	1992-09-26	148	0
AH6	1993-05-22	204	93
AH7	1992-09-26	131	0
AH8	1992-09-26	198	0
AH9	1992-09-26	146	0
AH9	1993-05-22	157	47
AH9	1994-07-09	195	84
AJ0	1992-09-26	144	0
AJ0	1993-05-23	150	41
AJ1	1992-09-26	177	0
AJ1	1993-05-22	194	88
AJ2	1992-09-27	139	0
AJ3	1992-09-27	152	0
AJ3	1993-05-22	165	47
AJ4	1992-09-27	136	0
AJ4	1993-05-22	144	31
AJ4	1994-07-10	166	51
AJ4	1994-11-18	171	50
AJ5	1992-09-27	156	0
AJ5	1993-05-22	171	62
AJ6	1992-09-27	185	0
AJ7	1992-09-27	139	0
AJ8	1992-09-27	184	0
AJ9	1992-09-27	160	0
AJ9	1993-05-23	172	60
AK0	1992-09-27	144	0
AK1	1992-09-27	195	0
AK2	1992-09-27	179	0
AK3	1992-09-27	150	0
AK4	1992-09-27	191	0
AK5	1992-09-27	146	0
AK6	1992-09-27	125	0
AK7	1992-09-27	124	0
AK8	1992-09-27	135	0
AK9	1992-09-27	141	0
AL0	1992-09-27	145	0
AL1	1992-09-27	131	0
AL1	1993-05-22	154	49
AL2	1992-09-27	154	0
AL2	1993-05-22	174	62
AL3	1992-09-27	144	0
AL4	1992-09-27	155	0
AL4	1993-05-22	168	58
AL5	1992-09-27	144	0
AL6	1992-09-27	159	0
AL7	1992-09-27	149	0
AL8	1992-09-27	142	0
AL9	1992-09-27	138	0
AM0	1992-09-27	164	0
AM1	1992-09-27	147	0
AM3	1992-09-27	131	0
AM4	1992-09-27	149	0
AM5	1992-09-27	150	0
AM6	1992-09-27	172	0
AM6	1993-05-22	182	64
AM7	1992-09-27	150	0
AM8	1992-09-27	169	0
AM9	1992-09-27	179	0
AM9	1993-05-22	186	69
AN0	1992-09-27	176	0
AN0	1993-05-22	187	69
AN1	1992-09-27	203	0
AN1	1993-05-22	214	105
AN1	1993-11-17	239	140
AN1	1994-07-09	245	150
AN2	1992-09-27	211	0
AN3	1992-09-27	140	0
AN4	1992-09-27	158	0
AN5	1992-09-27	167	0
AN5	1993-05-22	173	55
AN5	1993-11-18	192	71
AN6	1992-09-27	119	0
AN7	1992-09-27	140	0
AN8	1992-09-27	155	0
AN9	1992-09-27	133	0
AP0	1992-09-27	142	0
AP1	1992-09-27	153	0
AP1	1993-05-22	167	55
AP1	1993-11-17	186	64
AP2	1992-09-27	155	0
AP3	1992-09-27	179	0
AP4	1992-09-27	130	0
AP5	1992-09-28	120	0
AP6	1992-09-28	151	0
AP7	1992-09-28	140	0
AP8	1992-09-28	137	0
AP9	1992-09-28	141	0
AP9	1993-05-23	151	40
AR0	1992-09-28	138	0
AR1	1992-09-28	141	0
AR2	1992-09-28	150	0
AR3	1992-09-28	149	0
AR4	1992-09-28	151	0
AR5	1992-09-28	179	0
AR6	1992-09-28	192	0
AR7	1992-09-28	135	0
AR8	1992-09-28	150	0
AR9	1992-09-28	145	0
AS0	1992-09-28	128	0
AS1	1992-09-28	169	0
AS1	1993-05-23	177	72
AS1	1993-11-18	196	76
AS2	1992-09-28	162	0
AS3	1992-09-28	165	0
AS4	1992-09-28	175	0
AS4	1993-05-23	179	57
AS4	1993-11-18	184	58
AS5	1992-09-28	201	0
AS6	1992-09-28	143	0
AS7	1992-09-28	131	0
AS8	1992-09-28	138	0
AS8	1993-05-23	149	37
AS9	1992-09-28	142	0
AT0	1992-09-28	167	0
AT1	1992-09-28	141	0
AT2	1992-09-28	135	0
AT3	1992-09-28	150	0
AT4	1992-09-28	171	0
AT4	1993-11-18	178	52
AT5	1992-09-28	173	0
AT6	1992-09-28	209	0
AT7	1992-09-28	145	0
AT8	1992-09-28	131	0
AT9	1992-09-28	169	0
AT9	1993-05-23	186	74
AU0	1992-09-28	138	0
AU1	1992-09-28	154	0
AU2	1992-09-28	182	0
AU2	1993-05-23	191	78
AU3	1992-09-28	121	0
AU4	1992-09-28	137	0
AU5	1992-09-28	151	0
AU6	1992-09-28	143	0
AU7	1992-09-28	121	0
AU8	1992-09-28	163	0
AU8	1993-05-23	174	59
AU9	1992-09-28	199	0
AV0	1992-09-28	193	0
AV1	1992-09-28	187	0
AV1	1993-05-23	195	78
AV2	1992-09-28	192	0
AV3	1992-09-28	211	0
AV3	1993-05-23	218	145
AV4	1992-09-28	226	0
AV5	1992-09-28	261	0
AV5	1994-07-10	239	255
AV5	1994-11-18	299	220
AV6	1992-09-28	141	0
AV7	1992-09-28	148	0
AV7	1993-05-23	173	52
AV8	1992-09-28	137	0
AV9	1992-09-28	144	0
AV9	1993-05-23	154	47
AW0	1992-09-28	147	0
AW1	1992-09-28	181	0
AW2	1992-09-28	171	0
AW3	1992-09-28	200	0
AW3	1993-05-23	216	135
AW4	1992-09-28	190	0
AW5	1992-09-28	197	0
AW6	1992-09-28	205	0
AW7	1992-09-28	132	0
AW8	1992-09-28	131	0
AW9	1992-09-28	168	0
AW9	1993-05-23	183	70
AX0	1992-09-28	144	0
AX1	1992-09-28	188	0
AX1	1993-05-23	192	91
AX2	1992-09-28	258	0
AX3	1992-09-28	120	0
AX4	1992-09-28	155	0
AX5	1992-09-28	166	0
AX6	1992-09-28	186	0
AX7	1992-09-28	141	0
AX8	1992-09-28	137	0
AX9	1992-09-28	166	0
AX9	1993-05-23	176	62
AX9	1994-07-10	202	90
AY0	1992-09-28	194	0
AY1	1992-09-28	131	0
AY1	1993-05-23	143	31
AY2	1992-09-28	132	0
AY3	1992-09-28	132	0
AY4	1992-09-28	164	0
AY4	1993-05-23	176	63
AY4	1993-11-18	198	74
AY4	1994-07-10	202	86
AY5	1992-09-28	165	0
AY5	1993-05-23	173	54
AY5	1993-11-18	173	54
AY5	1994-07-10	187	67
AY6	1992-09-28	172	0
AY6	1993-05-23	187	73
AY7	1992-09-28	172	0
AY8	1992-09-28	170	0
AY9	1992-09-28	182	0
AZ0	1992-09-28	118	0
AZ1	1992-09-28	119	0
AZ2	1992-09-28	149	0
AZ3	1992-09-28	151	0
AZ4	1992-09-28	145	0
AZ4	1993-05-23	157	46
AZ5	1992-09-28	181	0
AZ6	1992-09-28	114	0
AZ7	1992-09-28	121	0
AZ8	1992-09-28	120	0
AZ9	1992-09-28	146	0
AZ9	1993-05-23	153	47
B00	1992-09-28	188	0
B00	1993-05-23	193	75
B01	1992-09-28	219	0
B01	1993-05-23	223	125
B01	1993-11-18	234	130
B01	1994-07-10	238	125
B02	1992-09-28	140	0
B03	1992-09-28	119	0
B04	1992-09-28	177	0
B04	1993-05-23	197	99
B05	1992-09-28	133	0
B06	1992-09-28	141	0
B07	1992-09-28	142	0
B08	1992-09-28	193	0
B09	1992-09-28	193	0
B10	1992-09-28	122	0
B11	1992-09-28	174	0
B11	1993-05-23	183	60
B11	1993-11-18	195	69
B12	1992-09-28	140	0
B13	1992-09-28	151	0
B13	1993-05-23	164	47
B14	1992-09-28	174	0
B15	1992-09-28	115	0
B16	1992-09-28	121	0
B17	1992-09-28	124	0
B18	1992-09-28	129	0
B18	1993-05-23	152	39
B19	1992-09-28	125	0
B20	1992-09-28	136	0
B21	1992-09-28	141	0
B21	1993-05-23	154	39
B21	1994-07-11	226	125
B22	1992-09-28	127	0
B22	1993-05-23	137	26
B22	1994-07-10	163	46
B23	1992-09-28	155	0
B24	1992-09-28	155	0
B24	1993-05-23	167	59
B25	1992-09-28	170	0
B25	1993-05-23	179	68
B25	1993-11-18	190	64
B26	1992-09-28	158	0
B27	1992-09-28	152	0
B27	1993-05-23	161	50
B28	1992-09-28	162	0
B29	1992-09-28	173	0
B30	1992-09-28	182	0
B30	1993-05-23	191	85
B31	1992-09-28	137	0
B32	1992-09-28	133	0
B33	1992-09-28	147	0
B34	1992-09-28	225	0
B34	1993-05-23	238	140
B35	1992-09-28	213	0
B35	1993-05-23	220	115
B36	1992-09-28	133	0
B36	1993-05-23	172	53
B37	1992-09-28	150	0
B37	1993-05-23	163	48
B38	1992-09-28	164	0
B39	1992-09-28	188	0
B40	1992-09-28	177	0
B41	1992-09-28	192	0
B42	1992-09-28	142	0
B43	1992-09-28	129	0
B44	1992-09-28	172	0
B45	1992-09-28	179	0
B46	1992-09-28	121	0
B47	1992-09-28	134	0
B48	1992-09-28	125	0
B49	1992-09-28	160	0
B50	1992-09-28	130	0
B51	1992-09-28	162	0
B52	1992-09-28	161	0
B52	1993-05-23	175	53
B53	1992-09-28	120	0
B54	1992-09-28	126	0
B55	1992-09-28	119	0
B55	1993-05-23	131	23
B56	1992-09-28	129	0
B57	1992-09-28	136	0
B58	1992-09-28	137	0
B59	1992-09-28	133	0
B59	1993-05-23	137	32
B60	1992-09-28	135	0
B61	1992-09-28	138	0
B61	1993-05-23	149	37
B61	1993-11-19	171	54
B62	1992-09-28	134	0
B63	1992-09-28	150	0
B64	1992-09-28	147	0
B65	1992-09-28	149	0
B65	1993-05-23	162	53
B66	1992-09-28	191	0
B66	1993-05-23	201	93
B67	1992-09-28	115	0
B68	1992-09-28	140	0
B69	1992-09-28	131	0
B70	1992-09-28	129	0
B70	1993-05-23	136	27
B71	1992-09-28	141	0
B72	1992-09-28	129	0
B73	1992-09-28	142	0
B73	1993-05-23	158	46
B73	1993-11-18	185	75
B74	1992-09-28	140	0
B74	1993-11-18	170	47
B75	1992-09-28	137	0
B76	1992-09-28	170	0
B77	1992-09-28	174	0
B77	1993-05-23	183	70
B78	1992-09-28	179	0
B79	1992-09-28	191	0
B80	1992-09-28	124	0
B81	1992-09-28	134	0
B82	1992-09-28	131	0
B82	1993-05-23	141	30
B82	1993-11-18	169	45
B82	1994-07-10	182	63
B83	1992-09-28	148	0
B83	1993-05-23	155	41
B84	1992-09-28	131	0
B85	1992-09-28	164	0
B85	1993-05-23	176	57
B86	1992-09-28	168	0
B86	1993-05-23	138	29
B86	1993-11-18	182	56
B87	1992-09-28	165	0
B88	1992-09-28	128	0
B89	1992-09-28	139	0
B89	1993-05-23	150	42
B90	1992-09-28	140	0
B90	1993-05-23	155	47
B90	1993-11-18	172	44
B91	1992-09-28	151	0
B92	1992-09-28	119	0
B93	1992-09-28	146	0
B94	1992-09-28	154	0
B95	1992-09-28	206	0
B96	1992-09-28	132	0
B97	1992-09-28	141	0
B97	1993-05-23	150	39
B98	1992-09-28	131	0
B99	1992-09-28	131	0
BA0	1992-09-28	140	0
BA1	1992-09-28	144	0
BA2	1992-09-28	178	0
BA2	1993-05-23	190	78
BA2	1994-11-18	207	84
BA3	1992-09-28	130	0
BA4	1992-09-28	144	0
BA5	1992-09-28	154	0
BA5	1993-05-23	162	57
BA6	1992-09-28	173	0
BA6	1993-11-18	194	61
BA7	1992-09-28	199	0
BA8	1992-09-28	203	0
BA9	1992-09-28	184	0
BB0	1992-09-28	126	0
BB1	1992-09-28	128	0
BB2	1992-09-28	132	0
BB3	1992-09-28	135	0
BB4	1992-09-28	147	0
BB5	1992-09-28	177	0
BB5	1993-05-23	183	80
BB5	1993-11-18	193	74
BB5	1993-11-19	195	75
BB6	1992-09-28	176	0
BB7	1992-09-28	133	0
BB8	1992-09-28	136	0
BB8	1993-05-23	153	38
BB9	1992-09-28	139	0
BC0	1992-09-28	192	0
BC0	1993-05-23	198	89
BC1	1992-09-29	122	0
BC2	1992-09-29	122	0
BC3	1992-09-29	128	0
BC4	1992-09-29	117	0
BC6	1992-09-29	124	0
BC7	1992-09-29	142	0
BC8	1992-09-29	129	0
BC9	1992-09-29	137	0
BD0	1992-09-29	135	0
BD1	1992-09-29	135	0
BD2	1992-09-29	136	0
BD4	1992-09-29	133	0
BD5	1992-09-29	141	0
BD6	1992-09-29	137	0
BD7	1992-09-29	143	0
BD9	1992-09-29	146	0
BE0	1992-09-29	176	0
BE0	1993-05-24	190	79
BE1	1992-09-29	157	0
BE2	1992-09-29	166	0
BE3	1992-09-29	157	0
BE4	1992-09-29	166	0
BE4	1993-05-24	170	51
BE4	1994-07-11	182	62
BE5	1992-09-29	193	0
BE5	1993-05-24	207	93
BE5	1993-11-19	225	120
BE6	1992-09-29	183	0
BE6	1993-05-24	196	96
BE7	1992-09-29	184	0
BE7	1993-05-24	197	86
BE8	1992-09-29	188	0
BE9	1992-09-29	176	0
BE9	1993-05-24	187	76
BF0	1992-09-29	200	0
BF0	1993-05-24	207	81
BF1	1992-09-29	197	0
BF1	1993-05-23	204	100
BF2	1992-09-29	227	0
BF3	1992-09-29	117	0
BF4	1992-09-29	131	0
BF5	1992-09-29	123	0
BF6	1992-09-29	132	0
BF7	1992-09-29	129	0
BF8	1992-09-29	130	0
BF8	1993-05-24	137	28
BF9	1992-09-29	136	0
BH0	1992-09-29	143	0
BH1	1992-09-29	138	0
BH3	1992-09-29	131	0
BH4	1992-09-29	138	0
BH5	1992-09-29	142	0
BH6	1992-09-29	139	0
BH7	1992-09-29	141	0
BH8	1992-09-29	189	0
BH8	1993-05-24	197	84
BH9	1992-09-29	138	0
BJ0	1992-09-29	153	0
BJ1	1992-09-29	147	0
BJ1	1993-05-24	162	45
BJ1	1993-11-19	191	71
BJ1	1994-07-11	200	87
BJ2	1992-09-29	134	0
BJ3	1992-09-29	142	0
BJ4	1992-09-29	149	0
BJ5	1992-09-29	162	0
BJ6	1992-09-29	163	0
BJ6	1993-05-24	173	57
BJ7	1992-09-29	160	0
BJ8	1992-09-29	163	0
BJ9	1992-09-29	179	0
BJ9	1993-05-24	191	85
BK0	1992-09-29	166	0
BK1	1992-09-29	180	0
BK2	1992-09-29	183	0
BK3	1992-09-29	197	0
BK5	1992-09-29	123	0
BK6	1992-09-29	118	0
BK7	1992-09-29	131	0
BK7	1993-05-24	140	32
BK8	1992-09-29	135	0
BK8	1993-05-23	143	38
BK8	1993-05-24	146	38
BK9	1992-09-29	148	0
BL0	1992-09-29	148	0
BL0	1993-05-24	163	51
BL1	1992-09-29	128	0
BL2	1992-09-29	127	0
BL3	1992-09-29	132	0
BL4	1992-09-29	169	0
BL5	1992-09-29	132	0
BL6	1992-09-29	117	0
BL7	1992-09-29	131	0
BL8	1992-09-29	167	0
BL9	1992-09-29	169	0
BL9	1993-05-24	178	57
BM0	1992-09-29	208	0
BM1	1992-09-29	198	0
BM2	1992-09-29	128	0
BM3	1992-09-29	149	0
BM4	1992-09-29	138	0
BM4	1993-05-24	145	40
BM5	1992-09-29	150	0
BM6	1992-09-29	134	0
BM7	1992-09-29	138	0
BM8	1992-09-29	138	0
BM9	1992-09-29	135	0
BN0	1992-09-29	146	0
BN1	1992-09-29	121	0
BN2	1992-09-29	136	0
BN3	1992-09-29	126	0
BN4	1992-09-29	139	0
BN4	1993-05-24	148	34
BN5	1992-09-29	130	0
BN6	1992-09-29	160	0
BN6	1993-05-24	164	46
BN7	1992-09-29	164	0
BN8	1992-09-29	167	0
BN9	1992-09-29	149	0
BP0	1992-09-29	152	0
BP1	1992-09-29	173	0
BP2	1992-09-29	165	0
BP2	1993-05-24	170	47
BP3	1992-09-29	168	0
BP4	1992-09-29	171	0
BP5	1992-09-29	152	0
BP6	1992-09-29	192	0
BP7	1992-09-29	197	0
BP8	1992-09-29	185	0
BP9	1992-09-29	123	0
BR0	1992-09-29	123	0
BR1	1992-09-29	127	0
BR2	1992-09-29	140	0
BR3	1992-09-29	120	0
BR3	1993-05-23	164	46
BR4	1992-09-29	137	0
BR5	1992-09-29	132	0
BR6	1992-09-29	146	0
BR7	1992-09-29	145	0
BR8	1992-09-29	151	0
BR9	1992-09-29	157	0
BS0	1992-09-29	165	0
BS1	1992-09-29	179	0
BS1	1993-05-23	184	70
BS1	1993-11-18	183	56
BS2	1992-09-29	192	0
BS2	1993-05-24	199	92
BS3	1992-09-29	155	0
BS4	1992-09-29	166	0
BS4	1993-05-24	171	53
BS4	1994-07-11	195	71
BS5	1992-09-29	168	0
BS6	1992-09-29	195	0
BS7	1992-09-29	163	0
BS8	1992-09-29	179	0
BS9	1992-09-29	181	0
BS9	1993-05-24	187	68
BT0	1992-09-29	196	0
BT0	1993-05-24	203	87
BT1	1992-09-29	183	0
BT1	1993-05-24	195	76
BT2	1992-09-29	231	0
BT3	1992-09-29	221	0
BT4	1992-09-29	235	0
BT5	1992-09-29	139	0
BT6	1992-09-29	131	0
BT7	1992-09-29	137	0
BT8	1992-09-29	160	0
BT9	1992-09-29	145	0
BU0	1992-09-29	182	0
BU0	1993-05-24	188	71
BU1	1992-09-29	196	0
BU1	1993-05-24	201	81
BU2	1992-09-29	127	0
BU3	1992-09-29	151	0
BU4	1992-09-29	154	0
BU5	1992-09-29	184	0
BU6	1992-09-29	185	0
BU7	1992-09-29	165	0
BU8	1992-09-29	123	0
BU9	1992-09-29	174	0
BV0	1992-09-29	256	0
BV1	1992-09-29	122	0
BV1	1992-10-26	123	0
BV2	1992-09-29	135	0
BV2	1992-09-30	136	0
BV3	1992-09-29	138	0
BV4	1992-09-29	126	0
BV4	1992-09-30	127	0
BV5	1992-09-29	143	0
BV6	1992-09-29	138	0
BV6	1992-09-30	138	0
BV7	1992-09-29	152	0
BV7	1993-05-24	162	51
BV8	1992-09-29	150	0
BV8	1993-11-19	184	68
BV8	1994-07-11	192	78
BV9	1992-09-29	150	0
BW0	1992-09-29	150	0
BW0	1993-05-24	159	47
BW1	1992-09-29	156	0
BW1	1993-11-19	176	54
BW1	1994-11-19	184	59
BW2	1992-09-29	163	0
BW3	1992-09-29	164	0
BW4	1992-09-29	172	0
BW5	1992-09-29	194	0
BW6	1992-09-29	188	0
BW6	1993-05-24	193	76
BW7	1992-09-29	177	0
BW7	1994-07-11	196	70
BW8	1992-09-29	185	0
BW8	1994-11-19	206	90
BW9	1992-09-29	185	0
BX0	1992-09-29	132	0
BX1	1992-09-29	122	0
BX2	1992-09-29	133	0
BX3	1992-09-29	118	0
BX4	1992-09-29	127	0
BX4	1993-05-24	136	28
BX5	1992-09-29	118	0
BX6	1992-09-29	122	0
BX7	1992-09-29	141	0
BX8	1992-09-29	179	0
BX9	1992-09-29	161	0
BY0	1992-09-29	168	0
BY1	1992-09-29	140	0
BY2	1992-09-29	172	0
BY3	1992-09-29	164	0
BY4	1992-09-29	160	0
BY5	1992-09-29	178	0
BY6	1992-09-29	162	0
BY7	1992-09-29	193	0
BY7	1993-05-24	208	100
BY8	1992-09-29	195	0
BY8	1992-10-26	196	0
BY9	1992-09-29	185	0
BY9	1993-05-24	196	98
BZ0	1992-09-29	206	0
BZ1	1992-09-29	200	0
BZ1	1993-05-24	209	110
BZ1	1994-11-19	226	125
BZ2	1992-09-29	217	0
BZ2	1993-05-24	220	105
BZ3	1992-09-29	242	0
BZ5	1992-09-29	285	0
BZ6	1992-09-29	124	0
BZ6	1993-05-24	293	240
BZ7	1992-09-29	132	0
BZ8	1992-09-29	124	0
BZ8	1993-05-24	127	27
BZ9	1992-09-29	135	0
BZ9	1993-05-24	151	39
DX0	1992-09-30	132	0
H01	1992-09-29	154	0
H02	1992-09-29	169	0
H03	1992-09-29	142	0
H04	1992-09-29	172	0
H05	1992-09-29	149	0
H05	1993-05-24	160	48
H06	1992-09-29	143	0
H07	1992-09-29	161	0
H08	1992-09-29	177	0
H08	1993-05-24	182	60
H09	1992-09-29	176	0
H10	1992-09-29	166	0
H11	1992-09-29	165	0
H11	1993-11-19	191	73
H11	1994-07-11	195	75
H11	1994-11-19	204	90
H12	1992-09-29	189	0
H12	1993-05-24	190	72
H13	1992-09-29	185	0
H13	1993-05-24	192	71
H13	1994-07-11	200	74
H13	1994-11-19	200	67
H14	1992-09-29	195	0
H14	1993-05-24	201	80
H15	1992-09-29	207	0
H15	1993-05-24	229	140
H16	1992-09-29	138	0
H17	1992-09-29	135	0
H18	1992-09-29	136	0
H18	1992-09-30	136	0
H19	1992-09-29	134	0
H19	1992-10-26	135	0
H20	1992-09-29	141	0
H20	1992-09-30	141	0
H21	1992-09-29	146	0
H21	1992-09-30	146	0
H22	1992-09-29	161	0
H23	1992-09-29	162	0
H24	1992-09-29	177	0
H25	1992-09-29	183	0
H25	1993-05-24	193	84
H26	1992-09-29	130	0
H26	1992-09-30	131	0
H27	1992-09-29	131	0
H28	1992-09-29	142	0
H29	1992-09-29	140	0
H30	1992-09-29	156	0
H30	1993-05-24	163	41
H30	1993-11-19	170	45
H30	1994-07-11	171	47
H30	1994-11-18	173	52
H31	1992-09-29	122	0
H32	1992-09-29	154	0
H33	1992-09-29	166	0
H34	1992-09-29	171	0
H35	1992-09-29	137	0
H36	1992-09-29	120	0
H36	1993-11-19	208	97
H37	1992-09-29	143	0
H38	1992-09-29	140	0
H39	1992-09-29	185	0
H39	1993-05-24	188	72
H40	1992-09-30	117	0
H41	1992-09-30	117	0
H42	1992-09-30	131	0
H43	1992-09-30	153	0
H43	1993-05-24	167	52
H44	1992-09-30	148	0
H45	1992-09-30	165	0
H46	1992-09-30	176	0
H46	1993-05-24	188	70
H47	1992-09-30	161	0
H47	1993-05-24	171	60
H48	1992-09-30	139	0
H48	1993-05-24	150	40
H48	1993-11-19	167	51
H48	1994-07-11	176	64
H49	1992-09-30	169	0
H49	1993-05-24	177	56
H50	1992-09-30	171	0
H50	1993-05-24	178	59
H51	1992-09-30	145	0
H52	1992-09-30	174	0
H52	1994-07-11	201	100
H53	1992-09-30	208	0
H53	1993-05-24	210	94
H54	1992-09-30	177	0
H55	1992-09-30	237	0
H56	1992-09-30	122	0
H57	1992-09-30	119	0
H58	1992-09-30	127	0
H59	1992-09-30	126	0
H60	1992-09-30	201	0
H60	1993-05-24	216	120
H60	1993-11-19	219	105
H60	1994-11-19	232	115
H61	1992-09-30	136	0
H62	1992-09-30	140	0
H63	1992-09-30	117	0
H64	1992-09-30	131	0
H65	1992-09-30	145	0
H66	1992-09-30	141	0
H66	1993-05-24	156	42
H67	1992-09-30	145	0
H67	1993-11-19	178	62
H67	1994-07-11	190	72
H68	1992-09-30	162	0
H69	1992-09-30	162	0
H70	1992-09-30	172	0
H70	1994-07-11	204	90
H71	1992-09-30	171	0
H71	1993-05-24	183	67
H71	1994-07-11	205	86
H72	1992-09-30	170	0
H72	1993-05-24	186	67
H72	1993-11-19	206	92
H73	1992-09-30	167	0
H74	1992-09-30	161	0
H75	1992-09-30	178	0
H75	1993-05-24	184	73
H76	1992-09-30	125	0
H77	1992-09-30	121	0
H78	1992-09-30	134	0
H79	1992-09-30	134	0
H79	1993-05-24	140	34
H80	1992-09-30	129	0
H80	1993-05-24	148	37
H80	1993-11-19	184	66
H80	1994-07-11	194	79
H80	1994-11-19	208	90
H81	1992-09-30	131	0
H82	1992-09-30	120	0
H83	1992-09-30	118	0
H84	1992-09-30	120	0
H85	1992-09-30	144	0
H86	1992-09-30	135	0
H87	1992-09-30	159	0
H87	1993-05-24	175	63
H87	1993-11-19	191	69
H87	1994-11-19	201	64
H88	1992-09-30	144	0
H89	1992-09-30	146	0
H90	1992-09-30	153	0
H91	1992-09-30	170	0
H92	1992-09-30	155	0
H93	1992-09-30	137	0
H94	1992-09-30	160	0
H94	1993-11-19	192	77
H94	1994-07-11	194	76
H95	1992-09-30	175	0
H95	1994-07-11	214	100
H95	1994-11-19	225	125
H96	1992-09-30	165	0
H97	1992-09-30	169	0
H98	1992-09-30	176	0
H99	1992-09-30	166	0
HA0	1992-09-30	184	0
HA0	1992-10-24	0	0
HA1	1992-09-30	180	0
HA2	1992-09-30	200	0
HA2	1993-05-24	207	92
HA2	1993-11-19	210	81
HA2	1994-07-11	212	87
HA3	1992-09-30	214	0
HA4	1992-09-30	209	0
HA4	1993-05-24	208	92
HA5	1992-09-30	186	0
HA6	1992-09-30	219	0
HA6	1992-10-24	218	0
HA7	1992-09-30	221	0
HA8	1992-09-30	257	0
HA9	1992-09-30	278	0
HA9	1993-05-24	290	265
HA9	1993-11-19	293	280
HA9	1994-07-11	308	365
HA9	1994-11-19	314	355
HB0	1992-09-30	137	0
HB1	1992-09-30	129	0
HB2	1992-09-30	144	0
HB3	1992-09-30	139	0
HB4	1992-09-30	134	0
HB5	1992-09-30	162	0
HB6	1992-09-30	229	0
HB6	1993-05-24	242	170
HB7	1992-09-30	115	0
HB8	1992-09-30	134	0
HB9	1992-09-30	153	0
HB9	1994-07-10	166	47
HB9	1994-11-18	174	49
HC0	1992-09-30	146	0
HC1	1992-09-30	155	0
HC2	1992-09-30	186	0
HC3	1992-09-30	167	0
HC4	1992-09-30	160	0
HC5	1992-09-30	119	0
HC6	1992-09-30	122	0
HC7	1992-09-30	117	0
HC8	1992-09-30	172	0
HC9	1992-09-30	121	0
HD0	1992-09-30	129	0
HD1	1992-09-30	140	0
HD2	1992-09-30	130	0
HD3	1992-09-30	142	0
HD4	1992-09-30	166	0
HD4	1993-05-24	173	62
HD4	1993-11-19	185	66
HD5	1992-09-30	165	0
HD5	1993-05-24	171	53
HD6	1992-09-30	153	0
HD6	1993-05-24	163	46
HD7	1992-09-30	175	0
HD9	1992-09-30	171	0
HE0	1992-09-30	178	0
HE1	1992-09-30	181	0
HE2	1992-09-30	189	0
HE3	1992-09-30	181	0
HE4	1992-09-30	201	0
HE4	1993-05-24	206	93
HE5	1992-09-30	219	0
HE6	1992-09-30	245	0
HE7	1992-09-30	129	0
HE8	1992-09-30	122	0
HE9	1992-09-30	139	0
HF0	1992-09-30	121	0
HF1	1992-09-30	137	0
HF2	1992-09-30	152	0
HF2	1994-07-11	193	66
HF3	1992-09-30	120	0
HF4	1992-09-30	145	0
HF5	1992-09-30	143	0
HF6	1992-09-30	151	0
HF6	1993-11-19	186	68
HF7	1992-09-30	150	0
HF8	1992-09-30	156	0
HF8	1993-05-24	172	53
HF9	1992-09-30	231	0
HH0	1992-09-30	155	0
HH1	1992-09-30	219	0
HH1	1993-05-24	230	145
HH2	1992-09-30	153	0
HH3	1992-09-30	148	0
HH4	1992-09-30	147	0
HH5	1992-09-30	169	0
HH5	1993-05-24	178	56
HH6	1992-09-30	163	0
HH7	1992-09-30	167	0
HH7	1993-11-19	180	57
HH8	1992-09-30	178	0
HH9	1992-09-30	171	0
HH9	1993-05-24	180	64
HJ0	1992-09-30	172	0
HJ1	1992-09-30	176	0
HJ1	1993-05-24	183	57
HJ2	1992-09-30	174	0
HJ2	1993-05-24	178	63
HJ2	1993-11-19	187	73
HJ2	1994-07-11	194	83
HJ3	1992-09-30	167	0
HJ3	1993-05-24	188	71
HJ4	1992-09-30	219	0
HJ5	1992-09-30	195	0
HJ5	1993-05-24	200	73
HJ6	1992-09-30	186	0
HJ7	1992-09-30	179	0
HJ8	1992-09-30	175	0
HJ8	1993-05-24	178	57
HJ9	1992-09-30	201	0
HK0	1992-09-30	215	0
HK1	1992-09-30	291	0
HK2	1992-09-30	212	0
HK3	1992-09-30	203	0
HK3	1994-07-11	220	125
HK4	1992-09-30	127	0
HK5	1992-09-30	150	0
HK5	1993-05-24	167	52
HK5	1993-11-19	189	79
HK5	1994-07-11	203	94
HK6	1992-09-30	124	0
HK7	1992-09-30	141	0
HK8	1992-09-30	147	0
HK9	1992-09-30	141	0
HL0	1992-09-30	153	0
HL1	1992-09-30	158	0
HL1	1993-11-19	181	58
HL1	1994-11-19	185	57
HL2	1992-09-30	155	0
HL3	1992-09-30	165	0
HL4	1992-09-30	158	0
HL5	1992-09-30	165	0
HL5	1992-10-24	166	0
HL6	1992-09-30	185	0
HL7	1992-09-30	185	0
HL7	1993-05-24	187	62
HL7	1994-11-19	194	69
HL8	1992-09-30	177	0
HL8	1993-11-19	188	56
HL9	1992-09-30	187	0
HM0	1992-09-30	187	0
HM0	1993-05-24	209	105
HM1	1992-09-30	183	0
HM2	1992-09-30	215	0
HM2	1993-05-24	227	140
HM3	1992-09-30	227	0
HM4	1992-09-30	280	0
HM4	1993-05-24	281	230
HM4	1993-11-20	283	225
HM5	1992-09-30	121	0
HM6	1992-09-30	127	0
HM7	1992-09-30	132	0
HM8	1992-09-30	123	0
HM9	1992-09-30	139	0
HM9	1993-05-22	158	41
HN0	1992-09-30	158	0
HN1	1992-09-30	155	0
HN2	1992-09-30	171	0
HN2	1993-05-24	178	59
HN2	1993-11-19	185	63
HN3	1992-09-30	167	0
HN4	1992-09-30	173	0
HN4	1993-11-19	192	84
HN5	1992-09-30	184	0
HN6	1992-09-30	197	0
HN7	1992-09-30	197	0
HN8	1992-09-30	114	0
HN9	1992-09-30	115	0
HP0	1992-09-30	201	0
HP0	1993-05-24	213	130
HP7	1992-10-24	122	0
HP8	1992-10-24	121	0
HP9	1992-10-24	113	0
HR0	1992-10-24	146	0
HR1	1992-10-24	128	0
HR2	1992-10-24	142	0
HR3	1992-10-24	131	0
HR4	1992-10-24	147	0
HR4	1993-05-24	158	53
HR4	1993-11-20	178	63
HR5	1992-10-24	158	0
HR5	1993-05-24	180	66
HR6	1992-10-24	172	0
HR7	1992-10-24	179	0
HR7	1993-05-24	183	66
HR8	1992-10-24	176	0
HR8	1993-05-24	183	80
HR9	1992-10-24	168	0
HR9	1993-11-20	206	95
HR9	1994-06-07	203	95
HR9	1994-11-20	214	95
HS0	1992-10-24	205	0
HS0	1993-05-24	208	90
HS1	1992-10-24	158	0
HS1	1993-05-24	175	67
HS2	1992-10-24	193	0
HS3	1992-10-24	184	0
HS3	1993-05-24	195	83
HS3	1993-11-20	217	90
HS4	1992-10-24	124	0
HS5	1992-10-24	173	0
HS6	1992-10-24	206	0
HS7	1992-10-24	179	0
HS8	1992-10-24	268	0
HS9	1992-10-24	131	0
HT0	1992-10-24	181	0
HT0	1993-05-24	186	72
HT1	1992-10-24	214	0
HT2	1992-10-24	189	0
HT2	1993-05-24	194	78
HT3	1992-10-24	239	0
HT4	1992-10-24	198	0
HT5	1992-10-24	200	0
HT5	1993-05-24	206	94
HT6	1992-10-24	199	0
HT7	1992-10-24	118	0
HT8	1992-10-24	127	0
HT9	1992-10-24	130	0
HU1	1992-10-24	132	0
HU2	1992-10-24	131	0
HU3	1992-10-24	127	0
HU4	1992-10-24	127	0
HU5	1992-10-24	178	0
HU6	1992-10-24	172	0
HU7	1992-10-24	174	0
HU8	1992-10-24	211	0
HU9	1992-10-24	207	0
HU9	1993-05-24	208	87
HV0	1992-10-24	199	0
HV1	1992-10-24	212	0
HV3	1992-10-24	132	0
HV4	1992-10-24	133	0
HV5	1992-10-24	142	0
HV6	1992-10-24	153	0
HV7	1992-10-24	159	0
HV7	1993-05-24	173	54
HV8	1992-10-24	158	0
HV8	1993-05-24	173	65
HV9	1992-10-24	180	0
HW0	1992-10-24	209	0
HW1	1992-10-24	201	0
HW2	1992-10-24	224	0
HW3	1992-10-24	274	0
HW4	1992-10-24	120	0
HW5	1992-10-24	124	0
HW6	1992-10-24	123	0
HW7	1992-10-24	128	0
HW8	1992-10-24	129	0
HW9	1992-10-24	132	0
HX0	1992-10-24	125	0
HX1	1992-10-24	136	0
HX2	1992-10-24	137	0
HX3	1992-10-24	144	0
HX4	1992-10-24	130	0
HX5	1992-10-24	133	0
HX6	1992-10-24	156	0
HX7	1992-10-24	129	0
HX8	1992-10-24	167	0
HX9	1992-10-24	172	0
HY0	1992-10-24	154	0
HY1	1992-10-24	152	0
HY2	1992-10-24	182	0
HY3	1992-10-24	185	0
HY3	1993-05-24	190	77
HY4	1992-10-24	188	0
HY5	1992-10-24	175	0
HY5	1993-05-24	189	80
HY5	1993-11-20	208	105
HY6	1992-10-24	178	0
HY7	1992-10-24	189	0
HY7	1993-05-24	202	93
HY8	1992-10-24	212	0
HY9	1992-10-24	180	0
HZ0	1992-10-24	130	0
HZ1	1992-10-24	129	0
HZ2	1992-10-24	137	0
HZ2	1993-05-24	148	39
HZ3	1992-10-24	153	0
HZ4	1992-10-24	162	0
HZ5	1992-10-24	159	0
HZ5	1993-05-24	173	60
HZ6	1992-10-24	152	0
HZ7	1992-10-24	163	0
HZ7	1993-05-24	167	51
HZ7	1993-11-20	172	58
HZ8	1992-10-24	186	0
HZ8	1993-05-24	197	95
HZ9	1992-10-24	169	0
HZ9	1993-05-24	179	63
J51	1993-11-17	142	39
J52	1993-11-17	159	51
J53	1993-11-17	168	57
J54	1993-11-17	185	69
J55	1993-11-17	174	54
J56	1993-11-17	179	66
J57	1993-11-17	179	68
J58	1993-11-17	191	72
J59	1993-11-17	165	45
J59	1994-07-09	171	55
J59	1994-11-17	178	56
J60	1993-11-17	149	35
J61	1993-11-17	133	24
J62	1993-11-17	171	47
J63	1993-11-17	152	42
J64	1993-11-17	193	79
J65	1993-11-17	163	52
J66	1993-11-17	186	68
J67	1993-11-18	137	28
J67	1994-11-18	178	66
J68	1993-11-18	155	40
J69	1993-11-18	135	24
J70	1993-11-18	150	34
J71	1993-11-18	137	26
J72	1993-11-18	177	59
J73	1993-11-18	155	39
J74	1993-11-18	173	57
J74	1994-07-09	179	67
J75	1993-11-18	182	66
J76	1993-11-18	151	38
J76	1994-07-09	159	44
J77	1993-11-18	130	26
J78	1993-11-18	165	47
J78	1994-07-10	167	48
J79	1993-11-18	133	24
J79	1994-07-09	145	34
J80	1993-11-18	142	30
J81	1993-11-18	179	56
J81	1994-07-10	178	59
J82	1993-11-18	167	48
J82	1994-07-10	173	59
J83	1993-11-18	140	29
J84	1993-11-18	178	56
J85	1993-11-18	186	78
J85	1994-07-10	198	94
J85	1994-11-18	210	100
J86	1993-11-18	141	28
J86	1994-07-10	149	36
J87	1993-11-18	171	49
J87	1994-07-10	178	63
J88	1993-11-18	132	24
J88	1994-11-19	156	41
J89	1993-11-18	147	34
J89	1994-11-18	169	49
J90	1993-11-18	151	38
J91	1993-11-18	155	44
J91	1994-07-10	163	52
J91	1994-11-18	177	70
J92	1993-11-18	161	45
J93	1993-11-18	180	50
J93	1994-07-10	183	63
J94	1993-11-18	175	52
J95	1993-11-18	168	49
J95	1994-07-10	182	70
J96	1993-11-18	150	37
J96	1994-07-10	155	43
J96	1994-11-18	161	35
J97	1993-11-18	178	49
J97	1994-07-10	184	68
J97	1994-11-18	190	70
J98	1993-11-18	142	32
J99	1993-11-18	144	29
J99	1994-07-10	154	41
J99	1994-11-18	168	48
JA0	1993-11-18	146	32
JA0	1994-07-10	154	44
JA1	1993-11-18	139	28
JA2	1993-11-18	172	47
JA3	1993-11-18	167	48
JA3	1994-07-10	179	68
JA3	1994-11-19	194	73
JA4	1993-11-18	192	84
JA5	1993-11-18	188	74
JA6	1993-11-18	213	89
JA6	1994-07-10	218	105
JA6	1994-11-18	217	90
JA7	1993-11-18	186	59
JA8	1993-11-18	142	33
JA8	1994-11-18	162	43
JA9	1993-11-18	141	29
JA9	1994-07-10	152	39
JA9	1994-11-18	170	55
JB0	1993-11-18	136	25
JB1	1993-11-18	144	32
JB1	1994-07-10	151	38
JB2	1993-11-18	166	42
JB2	1994-07-10	184	51
JB3	1993-11-18	139	28
JB4	1993-11-18	172	52
JB4	1994-07-10	184	70
JB4	1994-11-18	189	63
JB5	1993-11-18	201	86
JB6	1993-11-18	186	72
JB7	1993-11-18	137	28
JB8	1993-11-18	172	50
JB9	1993-11-18	131	24
JB9	1994-07-10	140	33
JC0	1993-11-18	169	51
JC1	1993-11-18	148	32
JC2	1993-11-18	160	46
JC2	1994-07-10	167	58
JC3	1993-11-18	151	35
JC3	1994-07-10	161	47
JC3	1994-11-18	172	50
JC4	1993-11-18	132	26
JC5	1993-11-18	186	59
JC6	1993-11-18	135	26
JC6	1994-07-10	147	37
JC7	1993-11-18	141	31
JC8	1993-11-18	146	32
JC9	1993-11-18	146	35
JC9	1994-07-10	167	53
JC9	1994-11-18	188	70
JD0	1993-11-18	139	27
JD1	1993-11-18	158	39
JD1	1994-11-18	178	56
JD2	1993-11-18	152	34
JD3	1993-11-18	170	56
JD3	1994-07-10	233	76
JD4	1993-11-18	169	49
JD4	1994-07-10	176	59
JD5	1993-11-18	161	42
JD6	1993-11-18	137	33
JD7	1993-11-18	169	52
JD7	1994-07-10	174	60
JD7	1994-11-18	182	58
JD8	1993-11-18	172	46
JD9	1993-11-18	132	26
JE0	1993-11-18	142	29
JE0	1994-11-18	157	41
JE1	1993-11-18	135	29
JE2	1993-11-18	153	34
JE3	1993-11-18	162	39
JE4	1993-11-18	161	45
JE5	1993-11-18	162	46
JE6	1993-11-18	155	41
JE7	1993-11-18	167	49
JE7	1994-07-10	177	64
JE8	1993-11-18	192	73
JE8	1994-07-10	202	88
JE9	1993-11-18	133	26
JF0	1993-11-18	169	51
JF1	1993-11-18	141	27
JF2	1993-11-18	162	48
JF3	1993-11-18	162	41
JF4	1993-11-18	136	23
JF5	1993-11-18	144	37
JF6	1993-11-18	176	59
JF6	1994-07-10	163	46
JF6	1994-11-18	193	74
JF7	1993-11-18	174	48
JF8	1993-11-18	202	77
JF9	1993-11-18	170	46
JF9	1994-07-10	174	55
JH0	1993-11-18	136	24
JH0	1994-07-10	140	30
JH1	1993-11-18	159	41
JH2	1993-11-18	133	26
JH2	1994-07-10	139	30
JH3	1993-11-18	131	26
JH4	1993-11-18	131	23
JH5	1993-11-18	140	28
JH5	1994-07-10	149	32
JH5	1994-11-18	162	45
JH6	1993-11-18	158	41
JH6	1994-07-10	164	51
JH6	1994-11-18	171	49
JH7	1993-11-18	150	36
JH8	1993-11-18	152	37
JH8	1994-07-10	156	44
JH9	1993-11-18	161	49
JH9	1994-07-10	168	55
JJ0	1993-11-18	171	51
JJ0	1994-07-10	176	61
JJ0	1994-11-18	182	57
JJ1	1993-11-18	161	47
JJ1	1994-07-10	166	49
JJ1	1994-11-18	170	50
JJ2	1993-11-18	161	46
JJ2	1994-07-10	167	54
JJ3	1993-11-18	183	68
JJ3	1994-07-10	206	97
JJ4	1993-11-18	182	69
JJ5	1993-11-18	154	38
JJ5	1994-11-18	185	67
JJ6	1993-11-18	144	32
JJ7	1993-11-18	181	65
JJ8	1993-11-18	159	41
JJ9	1993-11-18	154	37
JJ9	1994-07-10	156	48
JK0	1993-11-18	150	36
JK1	1993-11-18	145	33
JK2	1993-11-18	139	28
JK3	1993-11-18	197	68
JK4	1993-11-18	147	31
JK4	1994-07-10	169	51
JK5	1993-11-18	136	23
JK6	1993-11-18	146	28
JK7	1993-11-18	154	38
JK7	1994-07-10	160	49
JK8	1993-11-18	182	55
JK9	1993-11-18	158	42
JK9	1994-07-10	169	57
JL0	1993-11-18	178	57
JL0	1994-11-18	201	84
JL1	1993-11-18	138	24
JL2	1993-11-18	143	26
JL3	1993-11-18	170	48
JL4	1993-11-18	138	28
JL5	1993-11-18	188	75
JL6	1993-11-18	201	85
JL7	1993-11-18	161	43
JL7	1994-07-10	167	48
JL8	1993-11-18	158	50
JL9	1993-11-18	170	52
JM0	1993-11-18	190	76
JM1	1993-11-18	161	47
JM2	1993-11-18	245	145
JM3	1993-11-18	138	29
JM3	1994-07-10	156	48
JM4	1993-11-18	158	44
JM5	1993-11-18	163	43
JM5	1994-07-10	174	58
JM6	1993-11-18	138	27
JM7	1993-11-18	182	66
JM8	1993-11-18	195	85
JM8	1994-07-10	208	97
JM8	1994-11-18	216	105
JM9	1993-11-18	282	215
JM9	1994-07-11	287	210
JN0	1993-11-18	196	78
JN1	1993-11-18	178	48
JN2	1993-11-18	158	39
JN2	1994-07-10	170	53
JN3	1993-11-18	203	88
JN4	1993-11-18	150	34
JN5	1993-11-18	181	49
JN6	1993-11-18	160	43
JN7	1993-11-19	164	46
JN8	1993-11-19	147	36
JN9	1993-11-19	150	36
JP0	1993-11-19	155	44
JP1	1993-11-19	190	75
JP2	1993-11-19	185	79
JP3	1993-11-19	145	36
JP3	1994-07-09	156	45
JP4	1993-11-19	157	44
JP5	1993-11-19	156	43
JP6	1993-11-19	150	41
JP6	1994-07-09	170	61
JP7	1993-11-19	199	81
JP8	1993-11-19	218	96
JP9	1993-11-19	138	29
JR0	1993-11-19	162	49
JR0	1994-07-09	171	66
JR1	1993-11-19	148	39
JR2	1993-11-19	142	31
JR3	1993-11-19	237	145
JR4	1993-11-19	151	31
JR4	1994-07-09	156	41
JR5	1993-11-19	151	32
JR5	1994-11-17	175	54
JR6	1993-11-19	213	110
JR7	1993-11-19	150	39
JR8	1993-11-19	160	49
JR9	1993-11-19	168	42
JS0	1993-11-19	140	29
JS1	1993-11-19	138	29
JS2	1993-11-19	131	25
JS3	1993-11-19	148	33
JS4	1993-11-19	157	45
JS5	1993-11-19	147	32
JS6	1993-11-19	149	25
JS7	1993-11-19	151	37
JS8	1993-11-19	145	32
JS9	1993-11-19	141	27
JT0	1993-11-19	165	43
JT1	1993-11-19	188	64
JT2	1993-11-19	181	52
JT3	1993-11-19	189	73
JT4	1993-11-19	185	68
JT5	1993-11-19	130	23
JT6	1993-11-19	138	27
JT6	1994-07-11	145	38
JT7	1993-11-19	196	79
JT8	1993-11-19	136	28
JT9	1993-11-19	165	59
JT9	1994-07-11	174	72
JU0	1993-11-19	163	51
JU0	1994-07-11	177	70
JU1	1993-11-19	141	28
JU1	1994-11-18	200	86
JU2	1993-11-19	165	43
JU2	1994-07-11	172	56
JU2	1994-11-19	180	57
JU3	1993-11-19	188	72
JU4	1993-11-19	131	25
JU4	1994-07-11	147	38
JU5	1993-11-19	185	68
JU6	1993-11-19	139	29
JU7	1993-11-19	140	30
JU8	1993-11-19	170	48
JU9	1993-11-19	176	56
JV0	1993-11-19	180	70
JV1	1993-11-19	166	46
JV2	1993-11-19	162	47
JV3	1993-11-19	163	41
JV4	1993-11-19	135	26
JV5	1993-11-19	131	21
JV5	1994-11-19	146	32
JV6	1993-11-19	175	51
JV7	1993-11-19	153	39
JV8	1993-11-19	170	45
JV9	1993-11-19	167	51
JV9	1994-07-11	172	53
JW0	1993-11-19	151	35
JW0	1994-07-11	154	38
JW1	1993-11-19	154	38
JW1	1994-07-11	167	48
JW1	1994-11-19	182	61
JW2	1993-11-19	176	62
JW3	1993-11-19	178	55
JW4	1993-11-19	192	63
JW5	1993-11-19	165	51
JW5	1994-07-11	177	60
JW5	1994-11-19	194	77
JW6	1993-11-19	166	48
JW7	1993-11-19	190	69
JW7	1994-07-11	194	78
JW8	1993-11-19	182	65
JW9	1993-11-19	155	39
JX0	1993-11-19	130	21
JX1	1993-11-19	161	46
JX2	1993-11-19	158	43
JX3	1993-11-19	185	69
JX3	1994-11-19	201	85
JX4	1993-11-19	175	57
JX5	1993-11-19	190	66
JX6	1993-11-19	171	56
JX7	1993-11-19	165	49
JX8	1993-11-19	140	29
JX9	1993-11-19	131	28
JY0	1993-11-19	164	46
JY1	1993-11-19	156	38
JY2	1993-11-19	191	73
JY2	1994-07-11	198	84
JY3	1993-11-19	194	74
JY3	1994-07-11	201	90
JY4	1993-11-19	181	49
JY5	1993-11-19	211	93
JY6	1993-11-19	251	150
JY7	1993-11-19	221	95
JY8	1993-11-19	169	49
JY9	1993-11-19	172	55
JY9	1994-11-19	206	95
JZ0	1993-11-19	175	58
JZ1	1993-11-19	170	46
JZ2	1993-11-19	140	25
JZ2	1994-07-11	146	33
JZ2	1994-11-19	158	38
JZ3	1993-11-19	139	28
JZ4	1993-11-19	140	28
JZ5	1993-11-19	143	32
JZ6	1993-11-19	177	51
JZ7	1993-11-19	154	39
JZ8	1993-11-19	148	32
JZ9	1993-11-19	144	31
K00	1993-11-19	148	31
K01	1993-11-19	156	32
K01	1994-07-11	159	41
K02	1993-11-19	181	58
K03	1993-11-19	178	57
K04	1993-11-19	166	45
K05	1993-11-19	147	30
K05	1994-07-11	159	43
K05	1994-11-19	170	47
K06	1993-11-19	197	71
K07	1993-11-19	211	99
K07	1994-11-19	219	105
K08	1993-11-19	141	33
K09	1993-11-19	143	32
K10	1993-11-19	150	33
K10	1994-07-11	156	41
K10	1994-11-19	165	48
K11	1993-11-19	163	44
K12	1993-11-19	150	39
K13	1993-11-19	151	31
K14	1993-11-19	162	48
K14	1994-07-11	171	58
K14	1994-11-19	181	62
K15	1993-11-19	156	42
K16	1993-11-19	156	42
K16	1994-07-11	168	64
K17	1993-11-19	162	48
K17	1994-07-10	184	73
K17	1994-11-18	195	79
K18	1993-11-19	159	37
K19	1993-11-19	152	38
K19	1994-11-19	168	46
K20	1993-11-19	153	36
K21	1993-11-19	167	46
K21	1994-07-11	171	50
K21	1994-11-19	176	46
K22	1993-11-19	150	32
K23	1993-11-19	163	41
K24	1993-11-19	193	69
K24	1994-11-19	200	68
K25	1993-11-19	143	33
K25	1994-11-19	163	41
K26	1993-11-19	163	47
K26	1994-07-11	177	58
K27	1993-11-19	159	39
K28	1993-11-19	213	76
K29	1993-11-19	168	42
K29	1994-07-11	167	49
K29	1994-11-19	174	49
K30	1993-11-19	190	62
K30	1994-07-11	192	63
K30	1994-11-19	193	64
K31	1993-11-19	167	59
K32	1993-11-19	147	41
K33	1993-11-19	168	50
K33	1994-07-11	180	65
K33	1994-11-19	186	60
K34	1993-11-19	184	60
K35	1993-11-19	159	47
K36	1993-11-19	180	62
K37	1993-11-19	191	64
K37	1994-11-19	191	48
K38	1993-11-19	154	42
K39	1993-11-19	167	46
K39	1994-07-11	170	48
K39	1994-11-19	172	46
K40	1993-11-19	190	63
K41	1993-11-19	146	28
K41	1994-11-19	160	40
K42	1993-11-19	155	35
K42	1994-07-11	161	48
K42	1994-11-19	170	51
K43	1993-11-19	173	53
K44	1993-11-19	183	56
K45	1993-11-19	162	46
K46	1993-11-19	156	41
K46	1994-11-19	181	62
K47	1993-11-19	157	46
K48	1993-11-19	180	54
K48	1994-07-11	182	57
K49	1993-11-19	204	84
K50	1993-11-19	183	57
K51	1993-11-19	204	77
K51	1994-11-19	212	75
K52	1993-11-19	168	49
K53	1993-11-19	235	145
K53	1994-07-11	246	160
K54	1993-11-19	140	34
K54	1994-07-11	151	40
K55	1993-11-19	146	34
K56	1993-11-19	142	34
K57	1993-11-19	143	34
K57	1994-07-11	151	39
K57	1994-11-19	162	42
K58	1993-11-19	182	57
K59	1993-11-19	165	54
K59	1994-07-11	178	67
K59	1994-11-19	185	62
K60	1993-11-19	170	52
K61	1993-11-19	187	55
K62	1993-11-19	181	53
K62	1994-07-11	187	69
K62	1994-11-19	188	53
K63	1993-11-19	201	74
K63	1994-07-11	204	82
K63	1994-11-19	202	63
K64	1993-11-19	195	81
K64	1994-07-11	207	100
K65	1993-11-19	202	88
K65	1994-07-11	211	100
K65	1994-11-19	217	105
K66	1993-11-19	211	98
K67	1993-11-19	220	125
K68	1993-11-20	134	28
K69	1993-11-20	180	56
K70	1993-11-20	180	58
K70	1994-06-07	180	55
K71	1993-11-20	161	42
K72	1993-11-20	211	105
K73	1993-11-20	232	125
K74	1993-11-20	197	85
K74	1994-06-07	201	96
K74	1994-11-20	214	100
K75	1993-11-20	136	23
K75	1994-11-19	202	80
K76	1993-11-20	152	32
K77	1993-11-20	141	31
K77	1994-11-20	164	44
K78	1993-11-20	163	39
K79	1993-11-20	144	31
K79	1994-06-07	149	39
K80	1993-11-20	177	57
K80	1994-06-07	183	69
K81	1993-11-20	187	65
K82	1993-11-20	211	85
K82	1994-06-07	200	84
K83	1993-11-20	131	27
K84	1993-11-20	164	42
K85	1993-11-20	143	38
K86	1993-11-20	133	27
K87	1993-11-20	166	54
K88	1993-11-20	192	65
K89	1993-11-20	182	55
K89	1994-07-11	190	70
K89	1994-11-19	191	59
K90	1993-11-20	204	85
K91	1993-11-20	215	95
K92	1993-11-20	193	75
K93	1993-11-20	138	31
K93	1994-06-07	139	30
K94	1993-11-20	136	29
K94	1994-06-07	140	34
K95	1993-11-20	141	31
K97	1993-11-20	182	53
K97	1994-06-07	183	70
K98	1993-11-20	166	55
K99	1993-11-20	157	55
KA0	1993-11-20	189	65
KA1	1993-11-20	170	55
KA2	1993-11-20	182	55
KA3	1993-11-20	140	30
KA4	1993-11-20	142	33
KA5	1993-11-20	153	43
KA6	1993-11-20	146	34
KA6	1994-11-18	183	62
KA7	1993-11-20	141	37
KA8	1993-11-20	163	48
KA8	1994-11-20	175	48
KA9	1993-11-20	142	40
KB0	1993-11-20	187	65
KB0	1994-11-20	199	81
KB1	1993-11-20	212	105
KB1	1994-11-20	218	95
KB2	1993-11-20	188	65
KB2	1994-06-07	192	74
KB3	1993-11-20	233	115
KB4	1993-11-20	226	110
KB5	1993-11-20	161	45
KB5	1994-11-20	196	80
KB6	1993-11-20	232	130
KB7	1993-11-20	203	95
KB8	1993-11-20	182	65
KB9	1993-11-20	193	75
KB9	1994-06-07	187	65
KC0	1993-11-20	171	55
KC1	1993-11-20	193	70
KC2	1993-11-20	155	45
KC3	1993-11-20	158	60
KC4	1993-11-20	146	32
KC5	1993-11-20	143	31
KC6	1993-11-20	145	32
KC7	1993-11-20	130	28
KC7	1994-07-11	218	105
KC8	1993-11-20	147	39
KC9	1993-11-20	169	55
KC9	1994-06-07	174	63
KC9	1994-11-20	183	68
KD0	1993-11-20	173	66
KD1	1993-11-20	230	135
KD2	1993-11-20	208	105
KD2	1994-11-20	228	140
KD3	1993-11-20	221	115
KD3	1994-06-07	223	115
KD3	1994-11-20	225	105
KD4	1993-11-20	196	70
KD4	1994-06-07	199	75
KD5	1993-11-20	247	145
KD5	1994-06-07	249	163
KD6	1993-11-20	181	75
KD7	1993-11-20	193	95
KD8	1993-11-20	163	44
KD9	1993-11-20	141	26
KE0	1993-11-20	146	28
KE0	1994-11-20	166	40
KE1	1993-11-20	153	36
KE2	1993-11-20	166	50
KE3	1993-11-20	200	80
KE4	1993-11-20	161	38
KE4	1994-06-07	165	54
KE5	1993-11-20	191	73
KE5	1994-11-20	194	71
KE6	1993-11-20	142	29
KE7	1993-11-20	203	84
KE8	1993-11-20	153	37
KE9	1993-11-20	223	98
KF0	1993-11-20	264	175
KF1	1993-11-20	141	28
KF1	1994-11-20	167	51
KF2	1993-11-20	144	32
KF3	1993-11-20	164	43
KF3	1994-11-20	192	75
KF4	1993-11-20	153	38
KF5	1993-11-20	180	66
KF6	1993-11-20	179	59
KF6	1994-06-07	182	60
KF7	1993-11-20	219	105
KF7	1994-11-20	226	110
KF8	1993-11-20	221	110
KF9	1993-11-20	150	34
KF9	1994-06-07	153	44
KF9	1994-11-20	164	52
KH0	1993-11-20	156	39
KH1	1993-11-20	144	31
KH2	1993-11-20	182	64
KH2	1994-06-07	191	75
KH2	1994-11-20	195	74
KH3	1993-11-20	211	81
KH4	1993-11-20	156	41
KH5	1993-11-20	213	100
KH5	1994-06-07	218	98
KH6	1993-11-20	231	130
KH7	1993-11-20	209	90
KH8	1993-11-20	204	95
KH8	1994-11-20	218	100
KH9	1993-11-20	143	29
KJ0	1993-11-20	148	36
KJ1	1993-11-20	139	30
KJ1	1994-11-20	185	69
KJ2	1993-11-20	171	57
KJ3	1993-11-20	204	73
KJ3	1994-06-07	208	82
KJ4	1993-11-20	143	28
KJ4	1994-11-20	165	47
KJ5	1993-11-20	176	57
KJ6	1993-11-20	151	36
KJ7	1993-11-20	142	32
KJ8	1993-11-20	160	48
KJ9	1993-11-20	172	52
KK0	1993-11-20	158	46
KK1	1993-11-20	196	70
KK2	1993-11-20	204	94
KK2	1994-11-20	227	105
KK3	1993-11-20	222	98
KK3	1994-06-07	222	89
KK4	1993-11-20	218	105
KK5	1993-11-20	138	26
KK6	1993-11-20	165	44
KK7	1993-11-20	156	38
KK7	1994-06-07	163	49
KK7	1994-11-20	170	45
KK8	1993-11-20	204	71
KK9	1993-11-20	166	42
KK9	1994-06-07	174	56
KK9	1994-11-20	181	52
KL0	1993-11-20	137	29
KL0	1994-06-07	148	34
KL1	1993-11-20	175	47
KL1	1994-06-07	182	70
KL2	1993-11-20	145	30
KL3	1993-11-20	164	44
KL3	1994-11-20	180	60
KL4	1993-11-20	206	91
KL4	1994-11-20	215	84
KL5	1993-11-20	189	66
KL5	1994-06-07	197	83
KL6	1993-11-20	168	51
KL7	1993-11-20	247	125
KL7	1994-11-20	247	110
KL8	1993-11-20	301	255
KL9	1993-11-20	348	400
KM0	1993-11-20	150	32
KM0	1994-06-07	157	44
KM1	1993-11-20	200	82
KM2	1993-11-20	186	66
KM3	1993-11-20	183	67
KM3	1994-06-07	191	82
KM4	1993-11-20	235	115
KM4	1994-06-07	240	120
KM4	1994-11-20	245	120
KM5	1993-11-20	137	28
KM6	1993-11-20	150	32
KM7	1993-11-20	166	51
KM8	1993-11-20	149	33
KM9	1993-11-20	144	32
KM9	1994-11-20	170	52
KN0	1993-11-20	149	36
KN1	1993-11-20	142	37
KN2	1993-11-20	187	60
KN3	1993-11-20	191	76
KN3	1994-11-20	214	105
KN4	1993-11-20	185	71
KN5	1993-11-20	210	79
KN6	1993-11-20	133	28
KN7	1993-11-20	159	43
KN8	1993-11-20	154	36
KN8	1994-06-07	163	40
KN9	1993-11-20	146	33
KP0	1993-11-20	166	46
KP1	1993-11-20	187	51
KP2	1993-11-20	194	80
KP3	1993-11-20	188	72
KP4	1993-11-20	180	66
KP4	1994-06-07	190	75
KP4	1994-11-20	195	61
KP5	1993-11-20	154	40
KP5	1994-06-07	157	36
KP6	1993-11-20	142	31
KP7	1993-11-20	172	57
KP7	1994-11-20	183	63
KP8	1993-11-20	178	61
KP9	1993-11-20	235	135
KR0	1993-11-20	205	100
KR1	1993-11-21	142	27
KR2	1993-11-21	151	32
KR3	1993-11-21	174	53
KR3	1994-11-20	205	92
KR4	1993-11-21	161	42
KR5	1993-11-21	198	77
KR6	1993-11-21	219	98
KR6	1994-06-07	221	98
KR7	1993-11-21	209	92
KR8	1993-11-21	226	120
KR9	1993-11-21	245	150
KR9	1994-06-07	247	155
[truncated: 2,427 more rows]

## Sheet: ABS movers
num	River	Area1	Data1	Area2	Data2	ABS Mov	month	river
1	Flamicell	S7	1993-03-23	F5A	1993-07-10	700	JUL 93	FLM
2	Flamicell	S9	1993-03-23	F9A	1993-07-10	1150	JUL 93	FLM
5	Flamicell	L3A	1993-03-24	L3B	1993-07-12	35	JUL 93	FLM
9	Flamicell	L3B	1993-03-24	L3C	1993-07-12	35	JUL 93	FLM
10	Flamicell	L2C	1993-03-24	L3C	1993-07-12	100	JUL 93	FLM
12	Flamicell	L3A	1993-03-24	L3C	1993-07-12	70	JUL 93	FLM
18	Flamicell	L3B	1993-03-24	L3C	1993-07-12	35	JUL 93	FLM
23	Flamicell	F5B	1993-03-25	F5A	1993-07-10	33	JUL 93	FLM
27	Flamicell	CNC	1993-03-25	F9A	1993-07-10	520	JUL 93	FLM
28	Flamicell	CNC	1993-03-25	F9A	1993-07-10	520	JUL 93	FLM
29	Flamicell	F6C	1993-03-26	F4A	1993-07-10	134	JUL 93	FLM
30	Flamicell	F7C	1993-03-26	F6A	1993-07-11	34	JUL 93	FLM
31	Flamicell	F7C	1993-03-26	F6A	1993-07-11	34	JUL 93	FLM
32	Flamicell	F7C	1993-03-26	F6A	1993-07-11	34	JUL 93	FLM
34	Flamicell	F6B	1993-03-26	F6A	1993-07-11	33	JUL 93	FLM
35	Flamicell	F6A	1993-03-26	F6B	1993-07-11	33	JUL 93	FLM
36	Flamicell	F6C	1993-03-26	F6B	1993-07-11	33	JUL 93	FLM
37	Flamicell	F6A	1993-03-26	F6B	1993-07-11	33	JUL 93	FLM
38	Flamicell	F6C	1993-03-26	F6B	1993-07-11	33	JUL 93	FLM
39	Flamicell	F6B	1993-03-26	F6C	1993-07-11	33	JUL 93	FLM
40	Flamicell	F6B	1993-03-26	F6C	1993-07-11	33	JUL 93	FLM
44	Flamicell	F7C	1993-03-26	F7B	1993-07-10	33	JUL 93	FLM
45	Flamicell	F7A	1993-03-26	F7B	1993-07-10	33	JUL 93	FLM
46	Flamicell	F6A	1993-03-26	F7C	1993-07-10	34	JUL 93	FLM
51	Flamicell	F8A	1993-05-20	F8B	1993-07-10	33	JUL 93	FLM
54	Flamicell	F9B	1993-05-20	F9A	1993-07-10	33	JUL 93	FLM
55	Flamicell	F9B	1993-05-20	F9A	1993-07-10	33	JUL 93	FLM
58	Flamicell	F9B	1993-05-20	F9A	1993-07-10	33	JUL 93	FLM
59	Flamicell	F9C	1993-05-20	F9A	1993-07-10	66	JUL 93	FLM
60	Flamicell	F9B	1993-05-20	F9A	1993-07-10	33	JUL 93	FLM
61	Flamicell	F9B	1993-05-20	F9A	1993-07-10	33	JUL 93	FLM
63	Flamicell	CNC	1993-07-10	CNA	1993-10-25	119	OCT 93	FLM
64	Flamicell	F3A	1993-07-10	CNB	1993-10-25	160	OCT 93	FLM
65	Flamicell	F4A	1993-07-10	F3B	1993-10-25	145	OCT 93	FLM
66	Flamicell	F5A	1993-07-10	F4A	1993-10-25	100	OCT 93	FLM
67	Flamicell	F5A	1993-07-10	F4A	1993-10-25	100	OCT 93	FLM
68	Flamicell	F5B	1993-07-10	F5A	1993-10-25	33	OCT 93	FLM
69	Flamicell	F4A	1993-07-10	F5A	1993-10-25	100	OCT 93	FLM
70	Flamicell	F5A	1993-07-10	F5B	1993-10-25	33	OCT 93	FLM
71	Flamicell	F5A	1993-07-10	F5B	1993-10-25	33	OCT 93	FLM
72	Flamicell	F4B	1993-07-10	F5B	1993-10-25	107	OCT 93	FLM
73	Flamicell	F7B	1993-07-10	F5C	1993-10-25	233	OCT 93	FLM
74	Flamicell	F4A	1993-07-10	F5C	1993-10-25	34	OCT 93	FLM
75	Flamicell	F7B	1993-07-10	F6A	1993-10-27	67	OCT 93	FLM
76	Flamicell	F7B	1993-07-10	F6A	1993-10-27	67	OCT 93	FLM
77	Flamicell	F7C	1993-07-10	F6A	1993-10-27	34	OCT 93	FLM
78	Flamicell	F7C	1993-07-10	F6A	1993-10-27	34	OCT 93	FLM
79	Flamicell	F7C	1993-07-10	F6B	1993-10-27	67	OCT 93	FLM
80	Flamicell	CNA	1993-07-10	F6B	1993-10-27	68	OCT 93	FLM
81	Flamicell	F5A	1993-07-10	F6B	1993-10-27	67	OCT 93	FLM
82	Flamicell	F5A	1993-07-10	F6C	1993-10-27	34	OCT 93	FLM
83	Flamicell	F8C	1993-07-10	F7A	1993-10-25	34	OCT 93	FLM
85	Flamicell	F8C	1993-07-10	F7A	1993-10-25	34	OCT 93	FLM
86	Flamicell	F7C	1993-07-10	F7B	1993-10-25	33	OCT 93	FLM
87	Flamicell	F7C	1993-07-10	F7B	1993-10-25	33	OCT 93	FLM
88	Flamicell	F7C	1993-07-10	F7B	1993-10-25	33	OCT 93	FLM
89	Flamicell	F7B	1993-07-10	F7C	1993-10-25	33	OCT 93	FLM
92	Flamicell	F8C	1993-07-10	F9C	1993-10-25	100	OCT 93	FLM
101	Flamicell	F6A	1993-07-11	F6B	1993-10-27	33	OCT 93	FLM
102	Flamicell	F6A	1993-07-11	F6B	1993-10-27	33	OCT 93	FLM
103	Flamicell	F6B	1993-07-11	F6C	1993-10-27	33	OCT 93	FLM
104	Flamicell	F6B	1993-07-11	F6C	1993-10-27	33	OCT 93	FLM
105	Flamicell	F6B	1993-07-11	F6C	1993-10-27	33	OCT 93	FLM
110	Flamicell	F6B	1993-07-11	F6C	1993-10-27	33	OCT 93	FLM
111	Flamicell	F6B	1993-07-11	F6C	1993-10-27	33	OCT 93	FLM
112	Flamicell	F6B	1993-07-11	F6C	1993-10-27	33	OCT 93	FLM
113	Flamicell	F6B	1993-07-11	F6C	1993-10-27	33	OCT 93	FLM
114	Flamicell	F6B	1993-07-11	F6C	1993-10-27	33	OCT 93	FLM
115	Flamicell	F6B	1993-07-11	F6C	1993-10-27	33	OCT 93	FLM
127	Flamicell	F6C	1993-07-11	F8C	1993-10-25	200	OCT 93	FLM
129	Flamicell	F6B	1993-07-11	S9	1993-10-26	817	OCT 93	FLM
130	Flamicell	L3C	1993-07-12	L2A	1993-10-26	160	OCT 93	FLM
131	Flamicell	L2A	1993-07-12	L2B	1993-10-26	30	OCT 93	FLM
134	Flamicell	L3C	1993-07-12	L2C	1993-10-26	100	OCT 93	FLM
135	Flamicell	L3C	1993-07-12	L2C	1993-10-26	100	OCT 93	FLM
136	Flamicell	L3B	1993-07-12	L3A	1993-10-26	35	OCT 93	FLM
137	Flamicell	L3C	1993-07-12	L3A	1993-10-26	70	OCT 93	FLM
138	Flamicell	L3C	1993-07-12	L3A	1993-10-26	70	OCT 93	FLM
140	Flamicell	L3B	1993-07-12	L3A	1993-10-26	35	OCT 93	FLM
141	Flamicell	L3C	1993-07-12	L3B	1993-10-26	35	OCT 93	FLM
142	Flamicell	L3C	1993-07-12	L3B	1993-10-26	35	OCT 93	FLM
143	Flamicell	L3C	1993-07-12	L3B	1993-10-26	35	OCT 93	FLM
144	Flamicell	L3C	1993-07-12	L3B	1993-10-26	35	OCT 93	FLM
145	Flamicell	L3C	1993-07-12	L3B	1993-10-26	35	OCT 93	FLM
162	Flamicell	F5A	1993-10-25	CNB	1994-05-30	60	MAY 94	FLM
164	Flamicell	F5B	1993-10-25	CNC	1994-05-30	87	MAY 94	FLM
165	Flamicell	CNB	1993-10-25	CNC	1994-05-30	60	MAY 94	FLM
166	Flamicell	F4C	1993-10-25	CNC	1994-05-30	60	MAY 94	FLM
167	Flamicell	F5A	1993-10-25	CNC	1994-05-30	120	MAY 94	FLM
168	Flamicell	F4C	1993-10-25	F3A	1994-05-30	40	MAY 94	FLM
169	Flamicell	F5A	1993-10-25	F3A	1994-05-30	220	MAY 94	FLM
171	Flamicell	F5C	1993-10-25	F5A	1994-05-30	66	MAY 94	FLM
172	Flamicell	F5C	1993-10-25	F5B	1994-05-30	33	MAY 94	FLM
173	Flamicell	F7B	1993-10-25	F6A	1994-05-31	67	MAY 94	FLM
174	Flamicell	F7C	1993-10-25	F6A	1994-05-31	34	MAY 94	FLM
175	Flamicell	F4C	1993-10-25	F6A	1994-05-31	280	MAY 94	FLM
176	Flamicell	F7B	1993-10-25	F6A	1994-05-31	67	MAY 94	FLM
177	Flamicell	F7C	1993-10-25	F6B	1994-05-31	67	MAY 94	FLM
178	Flamicell	F3A	1993-10-25	F6C	1994-05-31	254	MAY 94	FLM
179	Flamicell	F5C	1993-10-25	F6C	1994-05-31	100	MAY 94	FLM
180	Flamicell	F3A	1993-10-25	F6C	1994-05-31	254	MAY 94	FLM
181	Flamicell	F4B	1993-10-25	F6C	1994-05-31	174	MAY 94	FLM
183	Flamicell	F7B	1993-10-25	F7A	1994-05-30	33	MAY 94	FLM
190	Flamicell	F5A	1993-10-25	F7A	1994-05-30	200	MAY 94	FLM
192	Flamicell	F7B	1993-10-25	F7C	1994-05-30	33	MAY 94	FLM
193	Flamicell	F7B	1993-10-25	F7C	1994-05-30	33	MAY 94	FLM
195	Flamicell	F5B	1993-10-25	F9A	1994-05-30	433	MAY 94	FLM
196	Flamicell	F9C	1993-10-25	F9B	1994-05-30	33	MAY 94	FLM
197	Flamicell	L1C	1993-10-26	F3A	1994-05-30	710	MAY 94	FLM
198	Flamicell	L1C	1993-10-26	F6B	1994-05-31	997	MAY 94	FLM
199	Flamicell	S1	1993-10-26	F7C	1994-05-30	684	MAY 94	FLM
200	Flamicell	S10	1993-10-26	F8A	1994-05-30	1075	MAY 94	FLM
201	Flamicell	L1A	1993-10-26	F9A	1994-05-30	1250	MAY 94	FLM
202	Flamicell	L1B	1993-10-26	L1C	1994-05-31	40	MAY 94	FLM
204	Flamicell	L3A	1993-10-26	L1C	1994-05-31	120	MAY 94	FLM
205	Flamicell	L3A	1993-10-26	L1C	1994-05-31	120	MAY 94	FLM
206	Flamicell	L1B	1993-10-26	L1C	1994-05-31	40	MAY 94	FLM
207	Flamicell	L2C	1993-10-26	L2A	1994-05-31	60	MAY 94	FLM
209	Flamicell	L2C	1993-10-26	L2B	1994-05-31	30	MAY 94	FLM
210	Flamicell	L3C	1993-10-26	L2B	1994-05-31	130	MAY 94	FLM
211	Flamicell	L3A	1993-10-26	L2B	1994-05-31	60	MAY 94	FLM
212	Flamicell	L2A	1993-10-26	L2B	1994-05-31	30	MAY 94	FLM
218	Flamicell	L3A	1993-10-26	L2C	1994-05-31	30	MAY 94	FLM
219	Flamicell	L3B	1993-10-26	L2C	1994-05-31	65	MAY 94	FLM
225	Flamicell	L3B	1993-10-26	L3A	1994-05-31	35	MAY 94	FLM
228	Flamicell	L2C	1993-10-26	L3A	1994-05-31	30	MAY 94	FLM
229	Flamicell	L2C	1993-10-26	L3A	1994-05-31	30	MAY 94	FLM
232	Flamicell	L3A	1993-10-26	L3B	1994-05-31	35	MAY 94	FLM
233	Flamicell	L3C	1993-10-26	L3B	1994-05-31	35	MAY 94	FLM
236	Flamicell	L3C	1993-10-26	L3B	1994-05-31	35	MAY 94	FLM
237	Flamicell	L3A	1993-10-26	L3B	1994-05-31	35	MAY 94	FLM
238	Flamicell	L1B	1993-10-26	L3B	1994-05-31	195	MAY 94	FLM
239	Flamicell	L3C	1993-10-26	L3B	1994-05-31	35	MAY 94	FLM
240	Flamicell	L3C	1993-10-26	L3B	1994-05-31	35	MAY 94	FLM
244	Flamicell	L3B	1993-10-26	L3C	1994-05-31	35	MAY 94	FLM
245	Flamicell	L2B	1993-10-26	L3C	1994-05-31	130	MAY 94	FLM
246	Flamicell	L3B	1993-10-26	L3C	1994-05-31	35	MAY 94	FLM
248	Flamicell	L3B	1993-10-26	L3C	1994-05-31	35	MAY 94	FLM
249	Flamicell	L3B	1993-10-26	L3C	1994-05-31	35	MAY 94	FLM
250	Flamicell	L3B	1993-10-26	L3C	1994-05-31	35	MAY 94	FLM
251	Flamicell	L3A	1993-10-26	L3C	1994-05-31	70	MAY 94	FLM
252	Flamicell	L2B	1993-10-26	L3C	1994-05-31	130	MAY 94	FLM
253	Flamicell	L3B	1993-10-26	L3C	1994-05-31	35	MAY 94	FLM
254	Flamicell	L3B	1993-10-26	L3C	1994-05-31	35	MAY 94	FLM
256	Flamicell	L3B	1993-10-26	L3C	1994-05-31	35	MAY 94	FLM
257	Flamicell	L3B	1993-10-26	L3C	1994-05-31	35	MAY 94	FLM
259	Flamicell	L3B	1993-10-26	L3C	1994-05-31	35	MAY 94	FLM
260	Flamicell	L3A	1993-10-26	L3C	1994-05-31	70	MAY 94	FLM
264	Flamicell	L3B	1993-10-26	L3C	1994-05-31	35	MAY 94	FLM
265	Flamicell	F6C	1993-10-27	CNA	1994-05-30	35	MAY 94	FLM
266	Flamicell	F6C	1993-10-27	F3A	1994-05-30	254	MAY 94	FLM
274	Flamicell	F6A	1993-10-27	F6B	1994-05-31	33	MAY 94	FLM
277	Flamicell	F6A	1993-10-27	F6B	1994-05-31	33	MAY 94	FLM
279	Flamicell	F6A	1993-10-27	F6B	1994-05-31	33	MAY 94	FLM
282	Flamicell	F6A	1993-10-27	F6B	1994-05-31	33	MAY 94	FLM
283	Flamicell	F6A	1993-10-27	F6B	1994-05-31	33	MAY 94	FLM
290	Flamicell	F6A	1993-10-27	F6C	1994-05-31	66	MAY 94	FLM
291	Flamicell	F6B	1993-10-27	F6C	1994-05-31	33	MAY 94	FLM
299	Flamicell	F6A	1993-10-27	F6C	1994-05-31	66	MAY 94	FLM
304	Flamicell	F6A	1993-10-27	F6C	1994-05-31	66	MAY 94	FLM
305	Flamicell	F6C	1993-10-27	F7B	1994-05-30	133	MAY 94	FLM
306	Flamicell	CNB	1994-05-30	CNA	1994-10-18	59	OCT 94	FLM
308	Flamicell	F5A	1994-05-30	CNB	1994-10-18	60	OCT 94	FLM
309	Flamicell	CNC	1994-05-30	F3A	1994-10-18	100	OCT 94	FLM
315	Flamicell	F3A	1994-05-30	F3C	1994-10-18	50	OCT 94	FLM
316	Flamicell	CNC	1994-05-30	F4B	1994-10-18	20	OCT 94	FLM
317	Flamicell	F5B	1994-05-30	F5A	1994-10-18	33	OCT 94	FLM
318	Flamicell	F7B	1994-05-30	F6A	1994-10-18	67	OCT 94	FLM
319	Flamicell	F7C	1994-05-30	F6A	1994-10-18	34	OCT 94	FLM
320	Flamicell	F5B	1994-05-30	F6C	1994-10-18	67	OCT 94	FLM
321	Flamicell	F5A	1994-05-30	F6C	1994-10-18	34	OCT 94	FLM
322	Flamicell	CNC	1994-05-30	F6C	1994-10-18	154	OCT 94	FLM
323	Flamicell	F7A	1994-05-30	F7B	1994-10-17	33	OCT 94	FLM
327	Flamicell	F6C	1994-05-31	F2C	1994-10-18	400	OCT 94	FLM
328	Flamicell	F6C	1994-05-31	F4A	1994-10-18	134	OCT 94	FLM
329	Flamicell	F6C	1994-05-31	F5A	1994-10-18	34	OCT 94	FLM
334	Flamicell	F6A	1994-05-31	F6B	1994-10-18	33	OCT 94	FLM
335	Flamicell	F6A	1994-05-31	F6B	1994-10-18	33	OCT 94	FLM
340	Flamicell	F6C	1994-05-31	F6B	1994-10-18	33	OCT 94	FLM
341	Flamicell	F6C	1994-05-31	F6B	1994-10-18	33	OCT 94	FLM
348	Flamicell	F6B	1994-05-31	F6C	1994-10-18	33	OCT 94	FLM
355	Flamicell	F6B	1994-05-31	F6C	1994-10-18	33	OCT 94	FLM
356	Flamicell	F6B	1994-05-31	F6C	1994-10-18	33	OCT 94	FLM
359	Flamicell	F6B	1994-05-31	F7A	1994-10-17	133	OCT 94	FLM
360	Flamicell	L1C	1994-05-31	L1A	1994-10-19	80	OCT 94	FLM
362	Flamicell	L3C	1994-05-31	L2A	1994-10-18	160	OCT 94	FLM
365	Flamicell	L2C	1994-05-31	L2A	1994-10-18	60	OCT 94	FLM
366	Flamicell	L3B	1994-05-31	L2A	1994-10-18	125	OCT 94	FLM
367	Flamicell	L3A	1994-05-31	L2A	1994-10-18	90	OCT 94	FLM
368	Flamicell	L1C	1994-05-31	L2B	1994-10-18	60	OCT 94	FLM
369	Flamicell	L2C	1994-05-31	L2B	1994-10-18	30	OCT 94	FLM
371	Flamicell	L2A	1994-05-31	L2C	1994-10-18	60	OCT 94	FLM
372	Flamicell	L2C	1994-05-31	L3B	1994-10-18	65	OCT 94	FLM
376	Flamicell	L2A	1994-05-31	L3C	1994-10-18	160	OCT 94	FLM
377	Flamicell	L3B	1994-05-31	L3C	1994-10-18	35	OCT 94	FLM
381	Flamicell	L3B	1994-05-31	L3C	1994-10-18	35	OCT 94	FLM
382	Flamicell	L2C	1994-05-31	L3C	1994-10-18	100	OCT 94	FLM
383	Flamicell	L2C	1994-05-31	L3C	1994-10-18	100	OCT 94	FLM
386	Flamicell	L2C	1994-05-31	L3C	1994-10-18	100	OCT 94	FLM
387	Flamicell	L2B	1994-05-31	S12	1994-10-19	165	OCT 94	FLM
388	Flamicell	L2A	1994-05-31	S12	1994-10-19	135	OCT 94	FLM
389	Flamicell	F6C	1994-05-31	S9	1994-10-19	784	OCT 94	FLM
394	Vallferrera	B1A	1993-03-28	B1C	1993-07-06	66	JUL93
401	Vallferrera	B1B	1993-03-28	B1C	1993-07-06	33	JUL93
402	Vallferrera	B1B	1993-03-28	B1C	1993-07-06	33	JUL93
403	Vallferrera	B1C	1993-03-28	B1B	1993-07-06	33	JUL93
404	Vallferrera	B1C	1993-03-28	B1B	1993-07-06	33	JUL93
405	Vallferrera	B1C	1993-03-28	B1B	1993-07-06	33	JUL93
406	Vallferrera	B1C	1993-03-28	B1B	1993-07-06	33	JUL93
411	Vallferrera	B1C	1993-03-28	C1	1993-07-07	34	JUL93
412	Vallferrera	B1C	1993-03-28	C1	1993-07-07	34	JUL93
413	Vallferrera	B1C	1993-03-28	C5	1993-07-07	134	JUL93
414	Vallferrera	B1C	1993-03-28	C6	1993-07-07	159	JUL93
415	Vallferrera	B1C	1993-03-28	A5B	1993-07-09	767	JUL93
418	Vallferrera	B2A	1993-03-28	B2B	1993-07-06	33	JUL93
419	Vallferrera	B2A	1993-03-28	B1A	1993-07-06	100	JUL93
420	Vallferrera	B2A	1993-03-28	C7	1993-07-07	350	JUL93
421	Vallferrera	B2A	1993-03-28	A4B	1993-07-08	833	JUL93
422	Vallferrera	B2B	1993-03-28	B2A	1993-07-06	33	JUL93
423	Vallferrera	B2B	1993-03-28	B2A	1993-07-06	33	JUL93
431	Vallferrera	B2B	1993-03-28	B2C	1993-07-06	33	JUL93
432	Vallferrera	B2B	1993-03-28	B2C	1993-07-06	33	JUL93
433	Vallferrera	B2C	1993-03-28	B3C	1993-07-06	100	JUL93
434	Vallferrera	B2C	1993-03-28	B2B	1993-07-06	33	JUL93
435	Vallferrera	B2C	1993-03-28	B2B	1993-07-06	33	JUL93
441	Vallferrera	B2C	1993-03-28	C9	1993-07-07	334	JUL93
446	Vallferrera	B3A	1993-03-28	B3B	1993-07-06	33	JUL93
447	Vallferrera	B3A	1993-03-28	B3B	1993-07-06	33	JUL93
448	Vallferrera	B3A	1993-03-28	B2B	1993-07-06	133	JUL93
449	Vallferrera	B3A	1993-03-28	B2C	1993-07-06	166	JUL93
454	Vallferrera	B3B	1993-03-28	B3C	1993-07-06	33	JUL93
455	Vallferrera	B3B	1993-03-28	B3C	1993-07-06	33	JUL93
456	Vallferrera	B3B	1993-03-28	B3C	1993-07-06	33	JUL93
457	Vallferrera	B3C	1993-03-28	B3B	1993-07-06	33	JUL93
463	Vallferrera	B3C	1993-03-28	B2A	1993-07-06	34	JUL93
464	Vallferrera	B3C	1993-03-28	B2A	1993-07-06	34	JUL93
465	Vallferrera	B3C	1993-03-28	B2C	1993-07-06	100	JUL93
475	Vallferrera	C1	1993-03-29	C2	1993-07-07	25	JUL93
476	Vallferrera	C1	1993-03-29	C2	1993-07-07	25	JUL93
477	Vallferrera	C1	1993-03-29	C2	1993-07-07	25	JUL93
478	Vallferrera	C1	1993-03-29	A2B	1993-07-08	433	JUL93
479	Vallferrera	C10	1993-03-29	C9	1993-07-07	25	JUL93
485	Vallferrera	C10	1993-03-29	C11	1993-07-07	25	JUL93
486	Vallferrera	C10	1993-03-29	C11	1993-07-07	25	JUL93
487	Vallferrera	C11	1993-03-29	C6	1993-07-07	125	JUL93
488	Vallferrera	C11	1993-03-29	C9	1993-07-07	50	JUL93
489	Vallferrera	C11	1993-03-29	C10	1993-07-07	25	JUL93
490	Vallferrera	C11	1993-03-29	C10	1993-07-07	25	JUL93
495	Vallferrera	C11	1993-03-29	C12	1993-07-07	25	JUL93
496	Vallferrera	C11	1993-03-29	A1A	1993-07-08	50	JUL93
497	Vallferrera	C11	1993-03-29	A3A	1993-07-08	250	JUL93
498	Vallferrera	C12	1993-03-29	C11	1993-07-07	25	JUL93
499	Vallferrera	C12	1993-03-29	C11	1993-07-07	25	JUL93
509	Vallferrera	C2	1993-03-29	C3	1993-07-07	25	JUL93
510	Vallferrera	C2	1993-03-29	C4	1993-07-07	50	JUL93
511	Vallferrera	C2	1993-03-29	C4	1993-07-07	50	JUL93
512	Vallferrera	C2	1993-03-29	C11	1993-07-07	225	JUL93
513	Vallferrera	C3	1993-03-29	B2C	1993-07-06	184	JUL93
514	Vallferrera	C3	1993-03-29	C2	1993-07-07	25	JUL93
516	Vallferrera	C3	1993-03-29	C4	1993-07-07	25	JUL93
517	Vallferrera	C3	1993-03-29	C4	1993-07-07	25	JUL93
528	Vallferrera	C4	1993-03-29	C5	1993-07-07	25	JUL93
533	Vallferrera	C5	1993-03-29	C6	1993-07-07	25	JUL93
534	Vallferrera	C5	1993-03-29	C6	1993-07-07	25	JUL93
535	Vallferrera	C5	1993-03-29	C7	1993-07-07	50	JUL93
536	Vallferrera	C5	1993-03-29	C9	1993-07-07	100	JUL93
537	Vallferrera	C6	1993-03-29	C5	1993-07-07	25	JUL93
538	Vallferrera	C6	1993-03-29	C5	1993-07-07	25	JUL93
549	Vallferrera	C6	1993-03-29	C7	1993-07-07	25	JUL93
550	Vallferrera	C6	1993-03-29	A1A	1993-07-08	175	JUL93
557	Vallferrera	C8	1993-03-29	C7	1993-07-07	25	JUL93
565	Vallferrera	C8	1993-03-29	C9	1993-07-07	25	JUL93
566	Vallferrera	C9	1993-03-29	C4	1993-07-07	125	JUL93
579	Vallferrera	C9	1993-03-29	C10	1993-07-07	25	JUL93
580	Vallferrera	C9	1993-03-29	A1C	1993-07-08	166	JUL93
581	Vallferrera	A1A	1993-03-30	C10	1993-07-07	75	JUL93
582	Vallferrera	A1A	1993-03-30	C12	1993-07-07	25	JUL93
583	Vallferrera	A1A	1993-03-30	C12	1993-07-07	25	JUL93
584	Vallferrera	A1A	1993-03-30	C12	1993-07-07	25	JUL93
585	Vallferrera	A1A	1993-03-30	C12	1993-07-07	25	JUL93
586	Vallferrera	A1A	1993-03-30	C12	1993-07-07	25	JUL93
597	Vallferrera	A1A	1993-03-30	A4A	1993-07-08	300	JUL93
598	Vallferrera	A1B	1993-03-30	C11	1993-07-07	83	JUL93
599	Vallferrera	A1B	1993-03-30	C12	1993-07-07	58	JUL93
600	Vallferrera	A1B	1993-03-30	A1A	1993-07-08	33	JUL93
601	Vallferrera	A1B	1993-03-30	A1A	1993-07-08	33	JUL93
602	Vallferrera	A1B	1993-03-30	A1A	1993-07-08	33	JUL93
613	Vallferrera	A1B	1993-03-30	A1C	1993-07-08	33	JUL93
614	Vallferrera	A1B	1993-03-30	A1C	1993-07-08	33	JUL93
615	Vallferrera	A1C	1993-03-30	A1A	1993-07-08	66	JUL93
616	Vallferrera	A1C	1993-03-30	A1B	1993-07-08	33	JUL93
633	Vallferrera	A1C	1993-03-30	A2A	1993-07-08	34	JUL93
634	Vallferrera	A1C	1993-03-30	A2A	1993-07-08	34	JUL93
635	Vallferrera	A1C	1993-03-30	A3A	1993-07-08	134	JUL93
636	Vallferrera	A2A	1993-03-30	A1C	1993-07-08	34	JUL93
651	Vallferrera	A2A	1993-03-30	A2B	1993-07-08	33	JUL93
652	Vallferrera	A2A	1993-03-30	A2B	1993-07-08	33	JUL93
653	Vallferrera	A2A	1993-03-30	A2B	1993-07-08	33	JUL93
654	Vallferrera	A2A	1993-03-30	A2B	1993-07-08	33	JUL93
655	Vallferrera	A2A	1993-03-30	A2B	1993-07-08	33	JUL93
656	Vallferrera	A2A	1993-03-30	A2C	1993-07-08	66	JUL93
657	Vallferrera	A2A	1993-03-30	A5A	1993-07-09	300	JUL93
658	Vallferrera	A2A	1993-03-30	A5C	1993-07-09	366	JUL93
659	Vallferrera	A2B	1993-03-30	A2A	1993-07-08	33	JUL93
660	Vallferrera	A2B	1993-03-30	A2A	1993-07-08	33	JUL93
661	Vallferrera	A2B	1993-03-30	A2A	1993-07-08	33	JUL93
662	Vallferrera	A2B	1993-03-30	A2A	1993-07-08	33	JUL93
663	Vallferrera	A2B	1993-03-30	A2A	1993-07-08	33	JUL93
671	Vallferrera	A2B	1993-03-30	A2C	1993-07-08	33	JUL93
672	Vallferrera	A2B	1993-03-30	A2C	1993-07-08	33	JUL93
673	Vallferrera	A2B	1993-03-30	A2C	1993-07-08	33	JUL93
674	Vallferrera	A2B	1993-03-30	A2C	1993-07-08	33	JUL93
675	Vallferrera	A2B	1993-03-30	A2C	1993-07-08	33	JUL93
676	Vallferrera	A2B	1993-03-30	A3A	1993-07-08	67	JUL93
677	Vallferrera	A2C	1993-03-30	C2	1993-07-07	441	JUL93
681	Vallferrera	A2C	1993-03-30	A3A	1993-07-08	34	JUL93
682	Vallferrera	A2C	1993-03-30	A3A	1993-07-08	34	JUL93
683	Vallferrera	A2C	1993-03-30	A3A	1993-07-08	34	JUL93
684	Vallferrera	A2C	1993-03-30	A3A	1993-07-08	34	JUL93
685	Vallferrera	A2C	1993-03-30	A3A	1993-07-08	34	JUL93
686	Vallferrera	A2C	1993-03-30	A3A	1993-07-08	34	JUL93
687	Vallferrera	A2C	1993-03-30	A3A	1993-07-08	34	JUL93
688	Vallferrera	A2C	1993-03-30	A3A	1993-07-08	34	JUL93
689	Vallferrera	A2C	1993-03-30	A3A	1993-07-08	34	JUL93
690	Vallferrera	A2C	1993-03-30	A3A	1993-07-08	34	JUL93
691	Vallferrera	A2C	1993-03-30	A3A	1993-07-08	34	JUL93
692	Vallferrera	A2C	1993-03-30	A3A	1993-07-08	34	JUL93
693	Vallferrera	A2C	1993-03-30	A3A	1993-07-08	34	JUL93
694	Vallferrera	A2C	1993-03-30	A3A	1993-07-08	34	JUL93
695	Vallferrera	A2C	1993-03-30	A3A	1993-07-08	34	JUL93
696	Vallferrera	A2C	1993-03-30	A3A	1993-07-08	34	JUL93
697	Vallferrera	A2C	1993-03-30	A3A	1993-07-08	34	JUL93
698	Vallferrera	A2C	1993-03-30	A3A	1993-07-08	34	JUL93
699	Vallferrera	A2C	1993-03-30	A3C	1993-07-08	100	JUL93
700	Vallferrera	A2C	1993-03-30	A4B	1993-07-08	167	JUL93
701	Vallferrera	A3A	1993-03-31	A2C	1993-07-08	34	JUL93
736	Vallferrera	A3A	1993-03-31	A3B	1993-07-08	33	JUL93
737	Vallferrera	A3A	1993-03-31	A3C	1993-07-08	66	JUL93
738	Vallferrera	A3A	1993-03-31	A4B	1993-07-08	133	JUL93
739	Vallferrera	A3A	1993-03-31	A4C	1993-07-08	166	JUL93
740	Vallferrera	A3B	1993-03-31	A2C	1993-07-08	67	JUL93
741	Vallferrera	A3B	1993-03-31	A3A	1993-07-08	33	JUL93
742	Vallferrera	A3B	1993-03-31	A3A	1993-07-08	33	JUL93
743	Vallferrera	A3B	1993-03-31	A3A	1993-07-08	33	JUL93
744	Vallferrera	A3B	1993-03-31	A3A	1993-07-08	33	JUL93
745	Vallferrera	A3B	1993-03-31	A3A	1993-07-08	33	JUL93
746	Vallferrera	A3B	1993-03-31	A3A	1993-07-08	33	JUL93
747	Vallferrera	A3B	1993-03-31	A3A	1993-07-08	33	JUL93
748	Vallferrera	A3B	1993-03-31	A3A	1993-07-08	33	JUL93
749	Vallferrera	A3B	1993-03-31	A3A	1993-07-08	33	JUL93
750	Vallferrera	A3B	1993-03-31	A3A	1993-07-08	33	JUL93
770	Vallferrera	A3B	1993-03-31	A3C	1993-07-08	33	JUL93
771	Vallferrera	A3B	1993-03-31	A3C	1993-07-08	33	JUL93
772	Vallferrera	A3B	1993-03-31	A4A	1993-07-08	67	JUL93
773	Vallferrera	A3B	1993-03-31	A4A	1993-07-08	67	JUL93
774	Vallferrera	A3B	1993-03-31	A4C	1993-07-08	133	JUL93
775	Vallferrera	A3C	1993-03-31	A1C	1993-07-08	200	JUL93
776	Vallferrera	A3C	1993-03-31	A2A	1993-07-08	166	JUL93
777	Vallferrera	A3C	1993-03-31	A2B	1993-07-08	133	JUL93
778	Vallferrera	A3C	1993-03-31	A3A	1993-07-08	66	JUL93
779	Vallferrera	A3C	1993-03-31	A3B	1993-07-08	33	JUL93
780	Vallferrera	A3C	1993-03-31	A3B	1993-07-08	33	JUL93
781	Vallferrera	A3C	1993-03-31	A3B	1993-07-08	33	JUL93
782	Vallferrera	A3C	1993-03-31	A3B	1993-07-08	33	JUL93
783	Vallferrera	A3C	1993-03-31	A3B	1993-07-08	33	JUL93
816	Vallferrera	A3C	1993-03-31	A4A	1993-07-08	34	JUL93
817	Vallferrera	A3C	1993-03-31	A4A	1993-07-08	34	JUL93
818	Vallferrera	A3C	1993-03-31	A4A	1993-07-08	34	JUL93
819	Vallferrera	A3C	1993-03-31	A4A	1993-07-08	34	JUL93
820	Vallferrera	A3C	1993-03-31	A4A	1993-07-08	34	JUL93
821	Vallferrera	A3C	1993-03-31	A4A	1993-07-08	34	JUL93
822	Vallferrera	A3C	1993-03-31	A4A	1993-07-08	34	JUL93
823	Vallferrera	A3C	1993-03-31	A4A	1993-07-08	34	JUL93
824	Vallferrera	A4A	1993-03-31	A2C	1993-07-08	134	JUL93
837	Vallferrera	A4A	1993-03-31	A4B	1993-07-08	33	JUL93
838	Vallferrera	A4A	1993-03-31	A4B	1993-07-08	33	JUL93
839	Vallferrera	A4A	1993-03-31	A4B	1993-07-08	33	JUL93
840	Vallferrera	A4A	1993-03-31	A4B	1993-07-08	33	JUL93
841	Vallferrera	A4A	1993-03-31	A4B	1993-07-08	33	JUL93
842	Vallferrera	A4A	1993-03-31	A4B	1993-07-08	33	JUL93
843	Vallferrera	A4A	1993-03-31	A4B	1993-07-08	33	JUL93
844	Vallferrera	A4A	1993-03-31	A4B	1993-07-08	33	JUL93
845	Vallferrera	A4A	1993-03-31	A5A	1993-07-09	100	JUL93
846	Vallferrera	A4A	1993-03-31	A5A	1993-07-09	100	JUL93
847	Vallferrera	A4A	1993-03-31	A5C	1993-07-09	166	JUL93
848	Vallferrera	A4A	1993-03-31	A5C	1993-07-09	166	JUL93
849	Vallferrera	A4A	1993-03-31	A5C	1993-07-09	166	JUL93
850	Vallferrera	A4A	1993-03-31	A5C	1993-07-09	166	JUL93
851	Vallferrera	A4B	1993-03-31	A2A	1993-07-08	233	JUL93
860	Vallferrera	A4B	1993-03-31	A4C	1993-07-08	33	JUL93
861	Vallferrera	A4B	1993-03-31	A4C	1993-07-08	33	JUL93
862	Vallferrera	A4B	1993-03-31	A4C	1993-07-08	33	JUL93
863	Vallferrera	A4B	1993-03-31	A4C	1993-07-08	33	JUL93
864	Vallferrera	A4B	1993-03-31	A4C	1993-07-08	33	JUL93
865	Vallferrera	A4B	1993-03-31	A4C	1993-07-08	33	JUL93
866	Vallferrera	A4B	1993-03-31	A4C	1993-07-08	33	JUL93
867	Vallferrera	A4B	1993-03-31	A4C	1993-07-08	33	JUL93
868	Vallferrera	A4B	1993-03-31	A4C	1993-07-08	33	JUL93
869	Vallferrera	A4B	1993-03-31	A4C	1993-07-08	33	JUL93
870	Vallferrera	A4B	1993-03-31	A4C	1993-07-08	33	JUL93
871	Vallferrera	A4B	1993-03-31	A4C	1993-07-08	33	JUL93
872	Vallferrera	A4B	1993-03-31	A4C	1993-07-08	33	JUL93
873	Vallferrera	A4B	1993-03-31	A4C	1993-07-08	33	JUL93
874	Vallferrera	A4B	1993-03-31	A5A	1993-07-09	67	JUL93
875	Vallferrera	A4B	1993-03-31	A5A	1993-07-09	67	JUL93
876	Vallferrera	A4B	1993-03-31	A5A	1993-07-09	67	JUL93
877	Vallferrera	A4B	1993-03-31	A5C	1993-07-09	133	JUL93
878	Vallferrera	A4C	1993-03-31	A4B	1993-07-08	33	JUL93
891	Vallferrera	A4C	1993-03-31	A5A	1993-07-09	34	JUL93
892	Vallferrera	A4C	1993-03-31	A5A	1993-07-09	34	JUL93
893	Vallferrera	A5A	1993-03-31	A1B	1993-07-08	367	JUL93
894	Vallferrera	A5A	1993-03-31	A4C	1993-07-08	34	JUL93
910	Vallferrera	A5A	1993-03-31	A5B	1993-07-09	33	JUL93
911	Vallferrera	A5A	1993-03-31	A5B	1993-07-09	33	JUL93
912	Vallferrera	A5A	1993-03-31	A5B	1993-07-09	33	JUL93
913	Vallferrera	A5A	1993-03-31	A5B	1993-07-09	33	JUL93
914	Vallferrera	A5A	1993-03-31	A5B	1993-07-09	33	JUL93
915	Vallferrera	A5A	1993-03-31	A5C	1993-07-09	66	JUL93
916	Vallferrera	A5A	1993-03-31	A5C	1993-07-09	66	JUL93
921	Vallferrera	A5B	1993-03-31	A5C	1993-07-09	33	JUL93
922	Vallferrera	A5B	1993-03-31	A5C	1993-07-09	33	JUL93
933	Vallferrera	B1A	1993-07-06	B3A	1993-11-24	200	OCT93
934	Vallferrera	B1A	1993-07-06	B3A	1993-11-24	200	OCT93
935	Vallferrera	B1A	1993-07-06	B3A	1993-11-24	200	OCT93
936	Vallferrera	B1A	1993-07-06	B3B	1993-11-24	167	OCT93
937	Vallferrera	B1A	1993-07-06	C11	1993-11-23	350	OCT93
938	Vallferrera	B1A	1993-07-06	A3B	1993-11-25	633	OCT93
939	Vallferrera	B1B	1993-07-06	B3B	1993-11-24	200	OCT93
940	Vallferrera	B1B	1993-07-06	B3B	1993-11-24	200	OCT93
941	Vallferrera	B1B	1993-07-06	B3B	1993-11-24	200	OCT93
942	Vallferrera	B1B	1993-07-06	B3B	1993-11-24	200	OCT93
943	Vallferrera	B1B	1993-07-06	B3C	1993-11-24	167	OCT93
944	Vallferrera	B1B	1993-07-06	B3C	1993-11-24	167	OCT93
945	Vallferrera	B1B	1993-07-06	C12	1993-11-23	342	OCT93
946	Vallferrera	B1C	1993-07-06	B3C	1993-11-24	200	OCT93
947	Vallferrera	B1C	1993-07-06	B3C	1993-11-24	200	OCT93
948	Vallferrera	B1C	1993-07-06	B3C	1993-11-24	200	OCT93
949	Vallferrera	B1C	1993-07-06	B3C	1993-11-24	200	OCT93
950	Vallferrera	B1C	1993-07-06	C1	1993-11-23	34	OCT93
951	Vallferrera	B1C	1993-07-06	C3	1993-11-23	84	OCT93
955	Vallferrera	B2A	1993-07-06	B2B	1993-11-22	33	OCT93
956	Vallferrera	B2A	1993-07-06	B2B	1993-11-22	33	OCT93
957	Vallferrera	B2A	1993-07-06	B1C	1993-11-22	166	OCT93
958	Vallferrera	B2A	1993-07-06	C3	1993-11-23	250	OCT93
959	Vallferrera	B2B	1993-07-06	B3B	1993-11-24	100	OCT93
961	Vallferrera	B2B	1993-07-06	B2C	1993-11-22	33	OCT93
962	Vallferrera	B2B	1993-07-06	B2C	1993-11-22	33	OCT93
963	Vallferrera	B2B	1993-07-06	B2C	1993-11-22	33	OCT93
964	Vallferrera	B2B	1993-07-06	B1A	1993-11-22	67	OCT93
965	Vallferrera	B2B	1993-07-06	B1C	1993-11-22	133	OCT93
966	Vallferrera	B2C	1993-07-06	B3A	1993-11-24	166	OCT93
973	Vallferrera	B2C	1993-07-06	C3	1993-11-23	184	OCT93
974	Vallferrera	B2C	1993-07-06	C4	1993-11-23	209	OCT93
975	Vallferrera	B2C	1993-07-06	C4	1993-11-23	209	OCT93
976	Vallferrera	B2C	1993-07-06	C7	1993-11-23	284	OCT93
977	Vallferrera	B2C	1993-07-06	A3C	1993-11-25	700	OCT93
978	Vallferrera	B3A	1993-07-06	B2A	1993-11-22	100	OCT93
979	Vallferrera	B3B	1993-07-06	B2C	1993-11-22	133	OCT93
980	Vallferrera	B3B	1993-07-06	B1B	1993-11-22	200	OCT93
981	Vallferrera	B3B	1993-07-06	B1B	1993-11-22	200	OCT93
982	Vallferrera	B3B	1993-07-06	C8	1993-11-23	442	OCT93
983	Vallferrera	B3C	1993-07-06	B2B	1993-11-22	67	OCT93
984	Vallferrera	B3C	1993-07-06	B1C	1993-11-22	200	OCT93
985	Vallferrera	B3C	1993-07-06	C2	1993-11-23	259	OCT93
986	Vallferrera	B3C	1993-07-06	C8	1993-11-23	409	OCT93
987	Vallferrera	B3C	1993-07-06	A2B	1993-11-24	667	OCT93
993	Vallferrera	C1	1993-07-07	C2	1993-11-23	25	OCT93
994	Vallferrera	C1	1993-07-07	C3	1993-11-23	50	OCT93
995	Vallferrera	C1	1993-07-07	C10	1993-11-23	225	OCT93
996	Vallferrera	C1	1993-07-07	C12	1993-11-23	275	OCT93
997	Vallferrera	C1	1993-07-07	A3C	1993-11-25	566	OCT93
998	Vallferrera	C10	1993-07-07	B2B	1993-11-22	392	OCT93
999	Vallferrera	C10	1993-07-07	C3	1993-11-23	175	OCT93
1002	Vallferrera	C10	1993-07-07	C11	1993-11-23	25	OCT93
1003	Vallferrera	C10	1993-07-07	A1B	1993-11-24	108	OCT93
1004	Vallferrera	C10	1993-07-07	A2B	1993-11-24	208	OCT93
1005	Vallferrera	C11	1993-07-07	C3	1993-11-23	200	OCT93
1010	Vallferrera	C11	1993-07-07	C12	1993-11-23	25	OCT93
1011	Vallferrera	C11	1993-07-07	A1A	1993-11-24	50	OCT93
1012	Vallferrera	C12	1993-07-07	C9	1993-11-23	75	OCT93
1013	Vallferrera	C12	1993-07-07	C10	1993-11-23	50	OCT93
1016	Vallferrera	C12	1993-07-07	A1A	1993-11-24	25	OCT93
1017	Vallferrera	C12	1993-07-07	A1A	1993-11-24	25	OCT93
1018	Vallferrera	C12	1993-07-07	A1A	1993-11-24	25	OCT93
1019	Vallferrera	C12	1993-07-07	A1B	1993-11-24	58	OCT93
1020	Vallferrera	C12	1993-07-07	A1B	1993-11-24	58	OCT93
1021	Vallferrera	C2	1993-07-07	C1	1993-11-23	25	OCT93
1022	Vallferrera	C2	1993-07-07	C1	1993-11-23	25	OCT93
1027	Vallferrera	C2	1993-07-07	C6	1993-11-23	100	OCT93
1028	Vallferrera	C2	1993-07-07	A2C	1993-11-24	441	OCT93
1029	Vallferrera	C2	1993-07-07	A2C	1993-11-24	441	OCT93
1030	Vallferrera	C3	1993-07-07	C2	1993-11-23	25	OCT93
1031	Vallferrera	C3	1993-07-07	C2	1993-11-23	25	OCT93
1035	Vallferrera	C3	1993-07-07	C4	1993-11-23	25	OCT93
1036	Vallferrera	C3	1993-07-07	C4	1993-11-23	25	OCT93
1037	Vallferrera	C4	1993-07-07	C3	1993-11-23	25	OCT93
1038	Vallferrera	C4	1993-07-07	C3	1993-11-23	25	OCT93
1045	Vallferrera	C4	1993-07-07	C6	1993-11-23	50	OCT93
1046	Vallferrera	C4	1993-07-07	C6	1993-11-23	50	OCT93
1049	Vallferrera	C5	1993-07-07	C6	1993-11-23	25	OCT93
1050	Vallferrera	C5	1993-07-07	C6	1993-11-23	25	OCT93
1051	Vallferrera	C5	1993-07-07	C10	1993-11-23	125	OCT93
1052	Vallferrera	C6	1993-07-07	C3	1993-11-23	75	OCT93
1053	Vallferrera	C6	1993-07-07	C4	1993-11-23	50	OCT93
1054	Vallferrera	C6	1993-07-07	C5	1993-11-23	25	OCT93
1055	Vallferrera	C6	1993-07-07	C5	1993-11-23	25	OCT93
1056	Vallferrera	C6	1993-07-07	C5	1993-11-23	25	OCT93
1062	Vallferrera	C6	1993-07-07	C12	1993-11-23	150	OCT93
1063	Vallferrera	C6	1993-07-07	A1A	1993-11-24	175	OCT93
1064	Vallferrera	C7	1993-07-07	C5	1993-11-23	50	OCT93
1065	Vallferrera	C7	1993-07-07	C6	1993-11-23	25	OCT93
1071	Vallferrera	C7	1993-07-07	C8	1993-11-23	25	OCT93
1072	Vallferrera	C7	1993-07-07	C9	1993-11-23	50	OCT93
1073	Vallferrera	C7	1993-07-07	A1B	1993-11-24	183	OCT93
1074	Vallferrera	C8	1993-07-07	C7	1993-11-23	25	OCT93
1082	Vallferrera	C9	1993-07-07	B3B	1993-11-24	467	OCT93
1083	Vallferrera	C9	1993-07-07	C6	1993-11-23	75	OCT93
1084	Vallferrera	C9	1993-07-07	C8	1993-11-23	25	OCT93
1085	Vallferrera	C9	1993-07-07	C8	1993-11-23	25	OCT93
1097	Vallferrera	C9	1993-07-07	A2A	1993-11-24	200	OCT93
1103	Vallferrera	A1A	1993-07-08	A1B	1993-11-24	33	OCT93
1104	Vallferrera	A1A	1993-07-08	A1B	1993-11-24	33	OCT93
1105	Vallferrera	A1A	1993-07-08	A2B	1993-11-24	133	OCT93
1106	Vallferrera	A1A	1993-07-08	A2C	1993-11-24	166	OCT93
1107	Vallferrera	A1B	1993-07-08	A1A	1993-11-24	33	OCT93
1108	Vallferrera	A1B	1993-07-08	A1A	1993-11-24	33	OCT93
1115	Vallferrera	A1B	1993-07-08	A1C	1993-11-24	33	OCT93
1116	Vallferrera	A1B	1993-07-08	A1C	1993-11-24	33	OCT93
1117	Vallferrera	A1B	1993-07-08	A1C	1993-11-24	33	OCT93
1118	Vallferrera	A1B	1993-07-08	A1C	1993-11-24	33	OCT93
1119	Vallferrera	A1B	1993-07-08	A1C	1993-11-24	33	OCT93
1120	Vallferrera	A1B	1993-07-08	A1C	1993-11-24	33	OCT93
1121	Vallferrera	A1B	1993-07-08	A1C	1993-11-24	33	OCT93
1122	Vallferrera	A1B	1993-07-08	A1C	1993-11-24	33	OCT93
1123	Vallferrera	A1B	1993-07-08	A1C	1993-11-24	33	OCT93
1124	Vallferrera	A1B	1993-07-08	A2B	1993-11-24	100	OCT93
1125	Vallferrera	A1B	1993-07-08	A3B	1993-11-25	200	OCT93
1126	Vallferrera	A1B	1993-07-08	A5A	1993-11-26	367	OCT93
1127	Vallferrera	A1C	1993-07-08	C3	1993-11-23	316	OCT93
1128	Vallferrera	A1C	1993-07-08	A1B	1993-11-24	33	OCT93
1138	Vallferrera	A1C	1993-07-08	A2A	1993-11-24	34	OCT93
1139	Vallferrera	A1C	1993-07-08	A2A	1993-11-24	34	OCT93
1140	Vallferrera	A1C	1993-07-08	A2A	1993-11-24	34	OCT93
1141	Vallferrera	A1C	1993-07-08	A2B	1993-11-24	67	OCT93
1142	Vallferrera	A1C	1993-07-08	A3B	1993-11-25	167	OCT93
1143	Vallferrera	A2A	1993-07-08	C11	1993-11-23	150	OCT93
1157	Vallferrera	A2A	1993-07-08	A2B	1993-11-24	33	OCT93
1158	Vallferrera	A2A	1993-07-08	A2B	1993-11-24	33	OCT93
1159	Vallferrera	A2A	1993-07-08	A2B	1993-11-24	33	OCT93
1160	Vallferrera	A2A	1993-07-08	A2B	1993-11-24	33	OCT93
1161	Vallferrera	A2A	1993-07-08	A2B	1993-11-24	33	OCT93
1162	Vallferrera	A2A	1993-07-08	A2B	1993-11-24	33	OCT93
1163	Vallferrera	A2A	1993-07-08	A2B	1993-11-24	33	OCT93
1164	Vallferrera	A2A	1993-07-08	A2B	1993-11-24	33	OCT93
1165	Vallferrera	A2A	1993-07-08	A2B	1993-11-24	33	OCT93
1166	Vallferrera	A2A	1993-07-08	A2C	1993-11-24	66	OCT93
1167	Vallferrera	A2A	1993-07-08	A2C	1993-11-24	66	OCT93
1168	Vallferrera	A2A	1993-07-08	A2C	1993-11-24	66	OCT93
1169	Vallferrera	A2A	1993-07-08	A2C	1993-11-24	66	OCT93
1170	Vallferrera	A2A	1993-07-08	A2C	1993-11-24	66	OCT93
1171	Vallferrera	A2A	1993-07-08	A2C	1993-11-24	66	OCT93
1172	Vallferrera	A2A	1993-07-08	A2C	1993-11-24	66	OCT93
1173	Vallferrera	A2A	1993-07-08	A2C	1993-11-24	66	OCT93
1174	Vallferrera	A2A	1993-07-08	A3A	1993-11-25	100	OCT93
1175	Vallferrera	A2A	1993-07-08	A3A	1993-11-25	100	OCT93
1176	Vallferrera	A2A	1993-07-08	A3A	1993-11-25	100	OCT93
1177	Vallferrera	A2A	1993-07-08	A3A	1993-11-25	100	OCT93
1178	Vallferrera	A2A	1993-07-08	A3C	1993-11-25	166	OCT93
1179	Vallferrera	A2A	1993-07-08	A3C	1993-11-25	166	OCT93
1180	Vallferrera	A2B	1993-07-08	A2A	1993-11-24	33	OCT93
1181	Vallferrera	A2B	1993-07-08	A2A	1993-11-24	33	OCT93
1185	Vallferrera	A2B	1993-07-08	A2C	1993-11-24	33	OCT93
1186	Vallferrera	A2B	1993-07-08	A2C	1993-11-24	33	OCT93
1187	Vallferrera	A2B	1993-07-08	A2C	1993-11-24	33	OCT93
1188	Vallferrera	A2B	1993-07-08	A3A	1993-11-25	67	OCT93
1189	Vallferrera	A2B	1993-07-08	A3A	1993-11-25	67	OCT93
1190	Vallferrera	A2C	1993-07-08	A2A	1993-11-24	66	OCT93
1191	Vallferrera	A2C	1993-07-08	A2B	1993-11-24	33	OCT93
1195	Vallferrera	A2C	1993-07-08	A3A	1993-11-25	34	OCT93
1196	Vallferrera	A2C	1993-07-08	A3A	1993-11-25	34	OCT93
1197	Vallferrera	A2C	1993-07-08	A3B	1993-11-25	67	OCT93
1198	Vallferrera	A2C	1993-07-08	A4A	1993-11-25	134	OCT93
1199	Vallferrera	A3A	1993-07-08	C1	1993-11-23	500	OCT93
1200	Vallferrera	A3A	1993-07-08	C11	1993-11-23	250	OCT93
1201	Vallferrera	A3A	1993-07-08	A1A	1993-11-24	200	OCT93
1202	Vallferrera	A3A	1993-07-08	A2B	1993-11-24	67	OCT93
1223	Vallferrera	A3A	1993-07-08	A3B	1993-11-25	33	OCT93
1224	Vallferrera	A3A	1993-07-08	A3B	1993-11-25	33	OCT93
1225	Vallferrera	A3A	1993-07-08	A3B	1993-11-25	33	OCT93
1226	Vallferrera	A3A	1993-07-08	A3B	1993-11-25	33	OCT93
1227	Vallferrera	A3A	1993-07-08	A3B	1993-11-25	33	OCT93
1228	Vallferrera	A3A	1993-07-08	A3B	1993-11-25	33	OCT93
1229	Vallferrera	A3A	1993-07-08	A3B	1993-11-25	33	OCT93
1230	Vallferrera	A3A	1993-07-08	A3B	1993-11-25	33	OCT93
1231	Vallferrera	A3A	1993-07-08	A3B	1993-11-25	33	OCT93
1232	Vallferrera	A3A	1993-07-08	A3B	1993-11-25	33	OCT93
1233	Vallferrera	A3A	1993-07-08	A3B	1993-11-25	33	OCT93
1234	Vallferrera	A3A	1993-07-08	A3B	1993-11-25	33	OCT93
1235	Vallferrera	A3A	1993-07-08	A3B	1993-11-25	33	OCT93
1236	Vallferrera	A3A	1993-07-08	A3B	1993-11-25	33	OCT93
1237	Vallferrera	A3A	1993-07-08	A3C	1993-11-25	66	OCT93
1238	Vallferrera	A3A	1993-07-08	A4C	1993-11-25	166	OCT93
1239	Vallferrera	A3A	1993-07-08	A5A	1993-11-26	200	OCT93
1244	Vallferrera	A3B	1993-07-08	A3C	1993-11-25	33	OCT93
1245	Vallferrera	A3B	1993-07-08	A3C	1993-11-25	33	OCT93
1246	Vallferrera	A3B	1993-07-08	A3C	1993-11-25	33	OCT93
1247	Vallferrera	A3B	1993-07-08	A3C	1993-11-25	33	OCT93
1248	Vallferrera	A3B	1993-07-08	A3C	1993-11-25	33	OCT93
1249	Vallferrera	A3B	1993-07-08	A4A	1993-11-25	67	OCT93
1250	Vallferrera	A3B	1993-07-08	A4B	1993-11-25	100	OCT93
1251	Vallferrera	A3C	1993-07-08	C5	1993-11-23	466	OCT93
1252	Vallferrera	A3C	1993-07-08	A3A	1993-11-25	66	OCT93
1253	Vallferrera	A3C	1993-07-08	A3B	1993-11-25	33	OCT93
1269	Vallferrera	A3C	1993-07-08	A4A	1993-11-25	34	OCT93
1270	Vallferrera	A3C	1993-07-08	A4A	1993-11-25	34	OCT93
1271	Vallferrera	A3C	1993-07-08	A4A	1993-11-25	34	OCT93
1272	Vallferrera	A3C	1993-07-08	A4A	1993-11-25	34	OCT93
1273	Vallferrera	A3C	1993-07-08	A4A	1993-11-25	34	OCT93
1274	Vallferrera	A3C	1993-07-08	A4A	1993-11-25	34	OCT93
1275	Vallferrera	A3C	1993-07-08	A4B	1993-11-25	67	OCT93
1276	Vallferrera	A4A	1993-07-08	B3B	1993-11-24	867	OCT93
1277	Vallferrera	A4A	1993-07-08	C5	1993-11-23	500	OCT93
1278	Vallferrera	A4A	1993-07-08	A3B	1993-11-25	67	OCT93
1279	Vallferrera	A4A	1993-07-08	A3B	1993-11-25	67	OCT93
1280	Vallferrera	A4A	1993-07-08	A3C	1993-11-25	34	OCT93
1287	Vallferrera	A4B	1993-07-08	B2B	1993-11-22	800	OCT93
1288	Vallferrera	A4B	1993-07-08	A3B	1993-11-25	100	OCT93
1289	Vallferrera	A4B	1993-07-08	A4A	1993-11-25	33	OCT93
1303	Vallferrera	A4B	1993-07-08	A5A	1993-11-26	67	OCT93
1304	Vallferrera	A4C	1993-07-08	A4B	1993-11-25	33	OCT93
1305	Vallferrera	A4C	1993-07-08	A4B	1993-11-25	33	OCT93
1306	Vallferrera	A4C	1993-07-08	A4B	1993-11-25	33	OCT93
1307	Vallferrera	A4C	1993-07-08	A4B	1993-11-25	33	OCT93
1308	Vallferrera	A4C	1993-07-08	A4B	1993-11-25	33	OCT93
1309	Vallferrera	A4C	1993-07-08	A4B	1993-11-25	33	OCT93
1310	Vallferrera	A4C	1993-07-08	A4B	1993-11-25	33	OCT93
1323	Vallferrera	A4C	1993-07-08	A5A	1993-11-26	34	OCT93
1324	Vallferrera	A4C	1993-07-08	A5A	1993-11-26	34	OCT93
1325	Vallferrera	A4C	1993-07-08	A5A	1993-11-26	34	OCT93
1326	Vallferrera	A4C	1993-07-08	A5B	1993-11-26	67	OCT93
1327	Vallferrera	A4C	1993-07-08	A5B	1993-11-26	67	OCT93
1328	Vallferrera	A5A	1993-07-09	A4B	1993-11-25	67	OCT93
1346	Vallferrera	A5A	1993-07-09	A5B	1993-11-26	33	OCT93
1347	Vallferrera	A5A	1993-07-09	A5C	1993-11-26	66	OCT93
1348	Vallferrera	A5B	1993-07-09	C12	1993-11-23	458	OCT93
1349	Vallferrera	A5B	1993-07-09	A5A	1993-11-26	33	OCT93
1350	Vallferrera	A5B	1993-07-09	A5A	1993-11-26	33	OCT93
1361	Vallferrera	A5B	1993-07-09	A5C	1993-11-26	33	OCT93
1362	Vallferrera	A5B	1993-07-09	A5C	1993-11-26	33	OCT93
1363	Vallferrera	A5B	1993-07-09	A5C	1993-11-26	33	OCT93
1364	Vallferrera	A5C	1993-07-09	A5A	1993-11-26	66	OCT93
1384	Vallferrera	B1B	1993-11-22	B1A	1994-07-04	33	JUL94
1388	Vallferrera	B1C	1993-11-22	B2A	1994-07-04	166	JUL94
1389	Vallferrera	B1C	1993-11-22	B2A	1994-07-04	166	JUL94
1390	Vallferrera	B1C	1993-11-22	B1B	1994-07-04	33	JUL94
1391	Vallferrera	B1C	1993-11-22	B1B	1994-07-04	33	JUL94
1394	Vallferrera	B2B	1993-11-22	B2A	1994-07-04	33	JUL94
1401	Vallferrera	B2B	1993-11-22	B2C	1994-07-04	33	JUL94
1402	Vallferrera	B2B	1993-11-22	B2C	1994-07-04	33	JUL94
1403	Vallferrera	B2B	1993-11-22	B2C	1994-07-04	33	JUL94
1404	Vallferrera	B2B	1993-11-22	B1A	1994-07-04	67	JUL94
1405	Vallferrera	B2B	1993-11-22	B1B	1994-07-04	100	JUL94
1406	Vallferrera	B2B	1993-11-22	B1B	1994-07-04	100	JUL94
1407	Vallferrera	B2B	1993-11-22	C4	1994-07-05	242	JUL94
1408	Vallferrera	B2B	1993-11-22	C6	1994-07-05	292	JUL94
1409	Vallferrera	B2B	1993-11-22	C11	1994-07-05	417	JUL94
1410	Vallferrera	B2C	1993-11-22	B2B	1994-07-04	33	JUL94
1411	Vallferrera	B2C	1993-11-22	B2B	1994-07-04	33	JUL94
1412	Vallferrera	B2C	1993-11-22	B2B	1994-07-04	33	JUL94
1423	Vallferrera	B2C	1993-11-22	B1B	1994-07-04	67	JUL94
1424	Vallferrera	B2C	1993-11-22	C1	1994-07-05	134	JUL94
1425	Vallferrera	C1	1993-11-23	B3C	1994-07-04	234	JUL94
1435	Vallferrera	C1	1993-11-23	C2	1994-07-05	25	JUL94
1436	Vallferrera	C10	1993-11-23	C4	1994-07-05	150	JUL94
1443	Vallferrera	C10	1993-11-23	C11	1994-07-05	25	JUL94
1444	Vallferrera	C10	1993-11-23	C12	1994-07-05	50	JUL94
1445	Vallferrera	C10	1993-11-23	C12	1994-07-05	50	JUL94
1446	Vallferrera	C10	1993-11-23	A2B	1994-07-06	208	JUL94
1447	Vallferrera	C10	1993-11-23	A2C	1994-07-06	241	JUL94
1448	Vallferrera	C11	1993-11-23	C10	1994-07-05	25	JUL94
1449	Vallferrera	C11	1993-11-23	C10	1994-07-05	25	JUL94
1455	Vallferrera	C11	1993-11-23	C12	1994-07-05	25	JUL94
1456	Vallferrera	C11	1993-11-23	C12	1994-07-05	25	JUL94
1457	Vallferrera	C12	1993-11-23	C10	1994-07-05	50	JUL94
1458	Vallferrera	C12	1993-11-23	C11	1994-07-05	25	JUL94
1459	Vallferrera	C12	1993-11-23	C11	1994-07-05	25	JUL94
1460	Vallferrera	C12	1993-11-23	C11	1994-07-05	25	JUL94
1464	Vallferrera	C12	1993-11-23	A1A	1994-07-06	25	JUL94
1465	Vallferrera	C12	1993-11-23	A1A	1994-07-06	25	JUL94
1466	Vallferrera	C2	1993-11-23	B2A	1994-07-04	225	JUL94
1467	Vallferrera	C2	1993-11-23	C1	1994-07-05	25	JUL94
1471	Vallferrera	C2	1993-11-23	C3	1994-07-05	25	JUL94
1472	Vallferrera	C2	1993-11-23	C3	1994-07-05	25	JUL94
1473	Vallferrera	C2	1993-11-23	C3	1994-07-05	25	JUL94
1474	Vallferrera	C2	1993-11-23	C3	1994-07-05	25	JUL94
1475	Vallferrera	C2	1993-11-23	C4	1994-07-05	50	JUL94
1476	Vallferrera	C2	1993-11-23	C4	1994-07-05	50	JUL94
1477	Vallferrera	C2	1993-11-23	C5	1994-07-05	75	JUL94
1478	Vallferrera	C3	1993-11-23	B2B	1994-07-04	217	JUL94
1479	Vallferrera	C3	1993-11-23	C1	1994-07-05	50	JUL94
1480	Vallferrera	C3	1993-11-23	C2	1994-07-05	25	JUL94
1481	Vallferrera	C3	1993-11-23	C2	1994-07-05	25	JUL94
1488	Vallferrera	C3	1993-11-23	C4	1994-07-05	25	JUL94
1489	Vallferrera	C3	1993-11-23	C4	1994-07-05	25	JUL94
1490	Vallferrera	C3	1993-11-23	C4	1994-07-05	25	JUL94
1491	Vallferrera	C3	1993-11-23	C8	1994-07-05	125	JUL94
1492	Vallferrera	C4	1993-11-23	B3B	1994-07-04	342	JUL94
1493	Vallferrera	C4	1993-11-23	B2B	1994-07-04	242	JUL94
1494	Vallferrera	C4	1993-11-23	C1	1994-07-05	75	JUL94
1505	Vallferrera	C5	1993-11-23	C4	1994-07-05	25	JUL94
1506	Vallferrera	C5	1993-11-23	C4	1994-07-05	25	JUL94
1510	Vallferrera	C5	1993-11-23	C7	1994-07-05	50	JUL94
1511	Vallferrera	C6	1993-11-23	C4	1994-07-05	50	JUL94
1512	Vallferrera	C6	1993-11-23	C5	1994-07-05	25	JUL94
1513	Vallferrera	C6	1993-11-23	C5	1994-07-05	25	JUL94
1514	Vallferrera	C6	1993-11-23	C5	1994-07-05	25	JUL94
1515	Vallferrera	C6	1993-11-23	C5	1994-07-05	25	JUL94
1521	Vallferrera	C6	1993-11-23	C7	1994-07-05	25	JUL94
1522	Vallferrera	C6	1993-11-23	C7	1994-07-05	25	JUL94
1523	Vallferrera	C6	1993-11-23	C7	1994-07-05	25	JUL94
1524	Vallferrera	C6	1993-11-23	C9	1994-07-05	75	JUL94
1525	Vallferrera	C6	1993-11-23	A4A	1994-07-07	475	JUL94
1530	Vallferrera	C7	1993-11-23	C8	1994-07-05	25	JUL94
1531	Vallferrera	C7	1993-11-23	C8	1994-07-05	25	JUL94
1532	Vallferrera	C7	1993-11-23	C9	1994-07-05	50	JUL94
1533	Vallferrera	C7	1993-11-23	C11	1994-07-05	100	JUL94
1534	Vallferrera	C7	1993-11-23	C12	1994-07-05	125	JUL94
1540	Vallferrera	C8	1993-11-23	C9	1994-07-05	25	JUL94
1541	Vallferrera	C8	1993-11-23	C9	1994-07-05	25	JUL94
1542	Vallferrera	C8	1993-11-23	C9	1994-07-05	25	JUL94
1543	Vallferrera	C8	1993-11-23	C9	1994-07-05	25	JUL94
1544	Vallferrera	C8	1993-11-23	A1A	1994-07-06	125	JUL94
1545	Vallferrera	C8	1993-11-23	A1A	1994-07-06	125	JUL94
1546	Vallferrera	C8	1993-11-23	A3A	1994-07-06	325	JUL94
1547	Vallferrera	C9	1993-11-23	C6	1994-07-05	75	JUL94
1548	Vallferrera	C9	1993-11-23	C6	1994-07-05	75	JUL94
1549	Vallferrera	C9	1993-11-23	C8	1994-07-05	25	JUL94
1555	Vallferrera	C9	1993-11-23	C10	1994-07-05	25	JUL94
1556	Vallferrera	A1A	1993-11-24	C7	1994-07-05	150	JUL94
1557	Vallferrera	A1A	1993-11-24	C10	1994-07-05	75	JUL94
1558	Vallferrera	A1A	1993-11-24	C11	1994-07-05	50	JUL94
1559	Vallferrera	A1A	1993-11-24	C11	1994-07-05	50	JUL94
1560	Vallferrera	A1A	1993-11-24	C12	1994-07-05	25	JUL94
1566	Vallferrera	A1A	1993-11-24	A1B	1994-07-06	33	JUL94
1567	Vallferrera	A1A	1993-11-24	A1B	1994-07-06	33	JUL94
1568	Vallferrera	A1A	1993-11-24	A1C	1994-07-06	66	JUL94
1569	Vallferrera	A1A	1993-11-24	A1C	1994-07-06	66	JUL94
1570	Vallferrera	A1B	1993-11-24	A1A	1994-07-06	33	JUL94
1578	Vallferrera	A1B	1993-11-24	A1C	1994-07-06	33	JUL94
1579	Vallferrera	A1C	1993-11-24	C9	1994-07-05	166	JUL94
1580	Vallferrera	A1C	1993-11-24	C12	1994-07-05	91	JUL94
1581	Vallferrera	A1C	1993-11-24	A1B	1994-07-06	33	JUL94
1582	Vallferrera	A1C	1993-11-24	A1B	1994-07-06	33	JUL94
1583	Vallferrera	A1C	1993-11-24	A1B	1994-07-06	33	JUL94
1584	Vallferrera	A1C	1993-11-24	A1B	1994-07-06	33	JUL94
1585	Vallferrera	A1C	1993-11-24	A1B	1994-07-06	33	JUL94
1586	Vallferrera	A1C	1993-11-24	A1B	1994-07-06	33	JUL94
1591	Vallferrera	A1C	1993-11-24	A2A	1994-07-06	34	JUL94
1592	Vallferrera	A1C	1993-11-24	A2B	1994-07-06	67	JUL94
1593	Vallferrera	A1C	1993-11-24	A4B	1994-07-07	267	JUL94
1594	Vallferrera	A2A	1993-11-24	C7	1994-07-05	250	JUL94
1595	Vallferrera	A2A	1993-11-24	A1C	1994-07-06	34	JUL94
1596	Vallferrera	A2A	1993-11-24	A1C	1994-07-06	34	JUL94
1602	Vallferrera	A2A	1993-11-24	A2B	1994-07-06	33	JUL94
1603	Vallferrera	A2A	1993-11-24	A2B	1994-07-06	33	JUL94
1604	Vallferrera	A2A	1993-11-24	A2B	1994-07-06	33	JUL94
1605	Vallferrera	A2A	1993-11-24	A2B	1994-07-06	33	JUL94
1606	Vallferrera	A2A	1993-11-24	A2B	1994-07-06	33	JUL94
1607	Vallferrera	A2A	1993-11-24	A2C	1994-07-06	66	JUL94
1608	Vallferrera	A2A	1993-11-24	A2C	1994-07-06	66	JUL94
1609	Vallferrera	A2A	1993-11-24	A2C	1994-07-06	66	JUL94
1610	Vallferrera	A2B	1993-11-24	A1C	1994-07-06	67	JUL94
1611	Vallferrera	A2B	1993-11-24	A2A	1994-07-06	33	JUL94
1626	Vallferrera	A2B	1993-11-24	A2C	1994-07-06	33	JUL94
1627	Vallferrera	A2B	1993-11-24	A3C	1994-07-06	133	JUL94
1628	Vallferrera	A2B	1993-11-24	A4B	1994-07-07	200	JUL94
1629	Vallferrera	A2B	1993-11-24	A4B	1994-07-07	200	JUL94
1630	Vallferrera	A2B	1993-11-24	A5A	1994-07-07	267	JUL94
1631	Vallferrera	A2C	1993-11-24	C12	1994-07-05	191	JUL94
1632	Vallferrera	A2C	1993-11-24	A2A	1994-07-06	66	JUL94
1633	Vallferrera	A2C	1993-11-24	A2A	1994-07-06	66	JUL94
1634	Vallferrera	A2C	1993-11-24	A2B	1994-07-06	33	JUL94
1635	Vallferrera	A2C	1993-11-24	A2B	1994-07-06	33	JUL94
1636	Vallferrera	A2C	1993-11-24	A2B	1994-07-06	33	JUL94
1646	Vallferrera	A2C	1993-11-24	A3A	1994-07-06	34	JUL94
1647	Vallferrera	A2C	1993-11-24	A3A	1994-07-06	34	JUL94
1648	Vallferrera	A2C	1993-11-24	A3B	1994-07-06	67	JUL94
1649	Vallferrera	A2C	1993-11-24	A3B	1994-07-06	67	JUL94
1650	Vallferrera	A2C	1993-11-24	A4B	1994-07-07	167	JUL94
1655	Vallferrera	B3A	1993-11-24	B2B	1994-07-04	133	JUL94
1656	Vallferrera	B3A	1993-11-24	B2C	1994-07-04	166	JUL94
1657	Vallferrera	B3B	1993-11-24	B3A	1994-07-04	33	JUL94
1660	Vallferrera	B3B	1993-11-24	B3C	1994-07-04	33	JUL94
1661	Vallferrera	B3B	1993-11-24	B3C	1994-07-04	33	JUL94
1662	Vallferrera	B3B	1993-11-24	C1	1994-07-05	267	JUL94
1667	Vallferrera	B3C	1993-11-24	C3	1994-07-05	284	JUL94
1668	Vallferrera	B3C	1993-11-24	C9	1994-07-05	434	JUL94
1669	Vallferrera	A3A	1993-11-25	B1A	1994-07-04	600	JUL94
1670	Vallferrera	A3A	1993-11-25	C8	1994-07-05	325	JUL94
1671	Vallferrera	A3A	1993-11-25	A1C	1994-07-06	134	JUL94
1672	Vallferrera	A3A	1993-11-25	A2A	1994-07-06	100	JUL94
1673	Vallferrera	A3A	1993-11-25	A2B	1994-07-06	67	JUL94
1674	Vallferrera	A3A	1993-11-25	A2C	1994-07-06	34	JUL94
1675	Vallferrera	A3A	1993-11-25	A2C	1994-07-06	34	JUL94
1676	Vallferrera	A3A	1993-11-25	A2C	1994-07-06	34	JUL94
1677	Vallferrera	A3A	1993-11-25	A2C	1994-07-06	34	JUL94
1678	Vallferrera	A3A	1993-11-25	A2C	1994-07-06	34	JUL94
1679	Vallferrera	A3A	1993-11-25	A2C	1994-07-06	34	JUL94
1680	Vallferrera	A3A	1993-11-25	A2C	1994-07-06	34	JUL94
1707	Vallferrera	A3A	1993-11-25	A3B	1994-07-06	33	JUL94
1708	Vallferrera	A3A	1993-11-25	A3B	1994-07-06	33	JUL94
1709	Vallferrera	A3A	1993-11-25	A3B	1994-07-06	33	JUL94
1710	Vallferrera	A3A	1993-11-25	A4A	1994-07-07	100	JUL94
1711	Vallferrera	A3A	1993-11-25	A4A	1994-07-07	100	JUL94
1712	Vallferrera	A3A	1993-11-25	A4B	1994-07-07	133	JUL94
1713	Vallferrera	A3A	1993-11-25	A4B	1994-07-07	133	JUL94
1714	Vallferrera	A3B	1993-11-25	A2C	1994-07-06	67	JUL94
1715	Vallferrera	A3B	1993-11-25	A2C	1994-07-06	67	JUL94
1716	Vallferrera	A3B	1993-11-25	A3A	1994-07-06	33	JUL94
1717	Vallferrera	A3B	1993-11-25	A3A	1994-07-06	33	JUL94
1718	Vallferrera	A3B	1993-11-25	A3A	1994-07-06	33	JUL94
1719	Vallferrera	A3B	1993-11-25	A3A	1994-07-06	33	JUL94
1736	Vallferrera	A3B	1993-11-25	A3C	1994-07-06	33	JUL94
1737	Vallferrera	A3B	1993-11-25	A3C	1994-07-06	33	JUL94
1738	Vallferrera	A3B	1993-11-25	A3C	1994-07-06	33	JUL94
1739	Vallferrera	A3B	1993-11-25	A4A	1994-07-07	67	JUL94
1740	Vallferrera	A3C	1993-11-25	A3B	1994-07-06	33	JUL94
1741	Vallferrera	A3C	1993-11-25	A3B	1994-07-06	33	JUL94
1742	Vallferrera	A3C	1993-11-25	A3B	1994-07-06	33	JUL94
1743	Vallferrera	A3C	1993-11-25	A3B	1994-07-06	33	JUL94
1772	Vallferrera	A3C	1993-11-25	A4A	1994-07-07	34	JUL94
1773	Vallferrera	A3C	1993-11-25	A4A	1994-07-07	34	JUL94
1774	Vallferrera	A3C	1993-11-25	A4B	1994-07-07	67	JUL94
1775	Vallferrera	A3C	1993-11-25	A5C	1994-07-07	200	JUL94
1776	Vallferrera	A4A	1993-11-25	C12	1994-07-05	325	JUL94
1777	Vallferrera	A4A	1993-11-25	A1B	1994-07-06	267	JUL94
1778	Vallferrera	A4A	1993-11-25	A3C	1994-07-06	34	JUL94
1784	Vallferrera	A4B	1993-11-25	C6	1994-07-05	508	JUL94
1785	Vallferrera	A4B	1993-11-25	C9	1994-07-05	433	JUL94
1786	Vallferrera	A4B	1993-11-25	C10	1994-07-05	408	JUL94
1787	Vallferrera	A4B	1993-11-25	A2A	1994-07-06	233	JUL94
1788	Vallferrera	A4B	1993-11-25	A2C	1994-07-06	167	JUL94
1789	Vallferrera	A4B	1993-11-25	A4A	1994-07-07	33	JUL94
1790	Vallferrera	A4B	1993-11-25	A4A	1994-07-07	33	JUL94
1805	Vallferrera	A4C	1993-11-25	A3A	1994-07-06	166	JUL94
1806	Vallferrera	A4C	1993-11-25	A4B	1994-07-07	33	JUL94
1814	Vallferrera	A4C	1993-11-25	A5C	1994-07-07	100	JUL94
1815	Vallferrera	A5A	1993-11-26	A4C	1994-07-07	34	JUL94
1829	Vallferrera	A5A	1993-11-26	A5B	1994-07-07	33	JUL94
1830	Vallferrera	A5B	1993-11-26	A4B	1994-07-07	100	JUL94
1831	Vallferrera	A5B	1993-11-26	A5A	1994-07-07	33	JUL94
1838	Vallferrera	A5B	1993-11-26	A5C	1994-07-07	33	JUL94
1839	Vallferrera	A5B	1993-11-26	A5C	1994-07-07	33	JUL94
1840	Vallferrera	A5C	1993-11-26	A5B	1994-07-07	33	JUL94
1841	Vallferrera	A5C	1993-11-26	A5B	1994-07-07	33	JUL94
1842	Vallferrera	A5C	1993-11-26	A5B	1994-07-07	33	JUL94
1853	Vallferrera	B1A	1994-07-04	B3A	1994-11-21	200	OCT94
1854	Vallferrera	B1A	1994-07-04	B2C	1994-11-21	34	OCT94
1855	Vallferrera	B1A	1994-07-04	C2	1994-11-22	125	OCT94
1856	Vallferrera	B1B	1994-07-04	B3C	1994-11-21	167	OCT94
1857	Vallferrera	B1B	1994-07-04	B2B	1994-11-21	100	OCT94
1858	Vallferrera	B1B	1994-07-04	B1C	1994-11-21	33	OCT94
1859	Vallferrera	B1C	1994-07-04	B3C	1994-11-21	200	OCT94
1860	Vallferrera	B1C	1994-07-04	B2C	1994-11-21	100	OCT94
1863	Vallferrera	B2A	1994-07-04	C3	1994-11-22	250	OCT94
1864	Vallferrera	B2B	1994-07-04	B2A	1994-11-21	33	OCT94
1868	Vallferrera	B2B	1994-07-04	B2C	1994-11-21	33	OCT94
1869	Vallferrera	B2B	1994-07-04	B2C	1994-11-21	33	OCT94
1870	Vallferrera	B2B	1994-07-04	B2C	1994-11-21	33	OCT94
1871	Vallferrera	B2B	1994-07-04	C3	1994-11-22	217	OCT94
1872	Vallferrera	B2B	1994-07-04	A1B	1994-11-23	500	OCT94
1873	Vallferrera	B2C	1994-07-04	B2B	1994-11-21	33	OCT94
1877	Vallferrera	B2C	1994-07-04	B1A	1994-11-21	34	OCT94
1878	Vallferrera	B2C	1994-07-04	B1C	1994-11-21	100	OCT94
1879	Vallferrera	B2C	1994-07-04	A5C	1994-11-24	900	OCT94
1880	Vallferrera	B3A	1994-07-04	B1A	1994-11-21	200	OCT94
1881	Vallferrera	B3A	1994-07-04	B1A	1994-11-21	200	OCT94
1882	Vallferrera	B3A	1994-07-04	B1A	1994-11-21	200	OCT94
1883	Vallferrera	B3C	1994-07-04	B1B	1994-11-21	167	OCT94
1884	Vallferrera	B3C	1994-07-04	B1B	1994-11-21	167	OCT94
1885	Vallferrera	B3C	1994-07-04	B1C	1994-11-21	200	OCT94
1886	Vallferrera	B3C	1994-07-04	B1C	1994-11-21	200	OCT94
1887	Vallferrera	B3C	1994-07-04	C1	1994-11-22	234	OCT94
1888	Vallferrera	B3C	1994-07-04	C1	1994-11-22	234	OCT94
1889	Vallferrera	B3C	1994-07-04	C2	1994-11-22	259	OCT94
1890	Vallferrera	B3C	1994-07-04	C3	1994-11-22	284	OCT94
1891	Vallferrera	C1	1994-07-05	B2C	1994-11-21	134	OCT94
1892	Vallferrera	C1	1994-07-05	B1C	1994-11-21	34	OCT94
1895	Vallferrera	C1	1994-07-05	C2	1994-11-22	25	OCT94
1896	Vallferrera	C1	1994-07-05	C2	1994-11-22	25	OCT94
1897	Vallferrera	C1	1994-07-05	C3	1994-11-22	50	OCT94
1898	Vallferrera	C10	1994-07-05	C9	1994-11-22	25	OCT94
1899	Vallferrera	C10	1994-07-05	C9	1994-11-22	25	OCT94
1904	Vallferrera	C10	1994-07-05	C11	1994-11-22	25	OCT94
1907	Vallferrera	C11	1994-07-05	C12	1994-11-22	25	OCT94
1908	Vallferrera	C11	1994-07-05	C12	1994-11-22	25	OCT94
1909	Vallferrera	C11	1994-07-05	A3A	1994-11-24	250	OCT94
1910	Vallferrera	C12	1994-07-05	C10	1994-11-22	50	OCT94
1911	Vallferrera	C12	1994-07-05	C11	1994-11-22	25	OCT94
1915	Vallferrera	C12	1994-07-05	A2A	1994-11-23	125	OCT94
1916	Vallferrera	C2	1994-07-05	C1	1994-11-22	25	OCT94
1919	Vallferrera	C2	1994-07-05	C3	1994-11-22	25	OCT94
1920	Vallferrera	C2	1994-07-05	C3	1994-11-22	25	OCT94
1921	Vallferrera	C2	1994-07-05	A1C	1994-11-23	341	OCT94
1922	Vallferrera	C2	1994-07-05	A2B	1994-11-23	408	OCT94
1923	Vallferrera	C3	1994-07-05	C1	1994-11-22	50	OCT94
1924	Vallferrera	C3	1994-07-05	C2	1994-11-22	25	OCT94
1925	Vallferrera	C3	1994-07-05	C2	1994-11-22	25	OCT94
1926	Vallferrera	C3	1994-07-05	C2	1994-11-22	25	OCT94
1931	Vallferrera	C3	1994-07-05	C4	1994-11-22	25	OCT94
1932	Vallferrera	C3	1994-07-05	A1C	1994-11-23	316	OCT94
1933	Vallferrera	C3	1994-07-05	A5B	1994-11-24	683	OCT94
1934	Vallferrera	C4	1994-07-05	C1	1994-11-22	75	OCT94
1935	Vallferrera	C4	1994-07-05	C1	1994-11-22	75	OCT94
1936	Vallferrera	C4	1994-07-05	C3	1994-11-22	25	OCT94
1937	Vallferrera	C4	1994-07-05	C3	1994-11-22	25	OCT94
1940	Vallferrera	C4	1994-07-05	C6	1994-11-22	50	OCT94
1941	Vallferrera	C5	1994-07-05	C2	1994-11-22	75	OCT94
1942	Vallferrera	C5	1994-07-05	C4	1994-11-22	25	OCT94
1946	Vallferrera	C5	1994-07-05	C11	1994-11-22	150	OCT94
1947	Vallferrera	C5	1994-07-05	A1A	1994-11-23	200	OCT94
1948	Vallferrera	C5	1994-07-05	A2B	1994-11-23	333	OCT94
1949	Vallferrera	C6	1994-07-05	C1	1994-11-22	125	OCT94
1950	Vallferrera	C6	1994-07-05	C3	1994-11-22	75	OCT94
1951	Vallferrera	C6	1994-07-05	C4	1994-11-22	50	OCT94
1952	Vallferrera	C6	1994-07-05	C5	1994-11-22	25	OCT94
1954	Vallferrera	C6	1994-07-05	C9	1994-11-22	75	OCT94
1955	Vallferrera	C6	1994-07-05	A4B	1994-11-24	508	OCT94
1956	Vallferrera	C6	1994-07-05	A4B	1994-11-24	508	OCT94
1957	Vallferrera	C7	1994-07-05	C6	1994-11-22	25	OCT94
1959	Vallferrera	C7	1994-07-05	C8	1994-11-22	25	OCT94
1960	Vallferrera	C8	1994-07-05	C7	1994-11-22	25	OCT94
1967	Vallferrera	C9	1994-07-05	C7	1994-11-22	50	OCT94
1968	Vallferrera	C9	1994-07-05	C8	1994-11-22	25	OCT94
1969	Vallferrera	C9	1994-07-05	C8	1994-11-22	25	OCT94
1973	Vallferrera	C9	1994-07-05	C11	1994-11-22	50	OCT94
1974	Vallferrera	C9	1994-07-05	A1A	1994-11-23	100	OCT94
1975	Vallferrera	C9	1994-07-05	A1C	1994-11-23	166	OCT94
1976	Vallferrera	A1A	1994-07-06	C11	1994-11-22	50	OCT94
1977	Vallferrera	A1A	1994-07-06	C12	1994-11-22	25	OCT94
1980	Vallferrera	A1A	1994-07-06	A1B	1994-11-23	33	OCT94
1981	Vallferrera	A1A	1994-07-06	A2B	1994-11-23	133	OCT94
1982	Vallferrera	A1A	1994-07-06	A5C	1994-11-24	466	OCT94
1983	Vallferrera	A1B	1994-07-06	C7	1994-11-22	183	OCT94
1986	Vallferrera	A1B	1994-07-06	A1C	1994-11-23	33	OCT94
1987	Vallferrera	A1B	1994-07-06	A1C	1994-11-23	33	OCT94
1988	Vallferrera	A1B	1994-07-06	A5C	1994-11-24	433	OCT94
1989	Vallferrera	A1C	1994-07-06	A1A	1994-11-23	66	OCT94
1990	Vallferrera	A1C	1994-07-06	A1B	1994-11-23	33	OCT94
1991	Vallferrera	A1C	1994-07-06	A1B	1994-11-23	33	OCT94
1993	Vallferrera	A1C	1994-07-06	A2B	1994-11-23	67	OCT94
1994	Vallferrera	A1C	1994-07-06	A3B	1994-11-24	167	OCT94
1995	Vallferrera	A1C	1994-07-06	A3C	1994-11-24	200	OCT94
1996	Vallferrera	A2A	1994-07-06	A1C	1994-11-23	34	OCT94
1998	Vallferrera	A2A	1994-07-06	A2B	1994-11-23	33	OCT94
1999	Vallferrera	A2A	1994-07-06	A2C	1994-11-23	66	OCT94
2000	Vallferrera	A2A	1994-07-06	A2C	1994-11-23	66	OCT94
2001	Vallferrera	A2A	1994-07-06	A2C	1994-11-23	66	OCT94
2002	Vallferrera	A2B	1994-07-06	B3A	1994-11-21	733	OCT94
2003	Vallferrera	A2B	1994-07-06	C12	1994-11-22	158	OCT94
2013	Vallferrera	A2B	1994-07-06	A2C	1994-11-23	33	OCT94
2014	Vallferrera	A2B	1994-07-06	A2C	1994-11-23	33	OCT94
2015	Vallferrera	A2C	1994-07-06	A2B	1994-11-23	33	OCT94
2029	Vallferrera	A2C	1994-07-06	A3A	1994-11-24	34	OCT94
2030	Vallferrera	A2C	1994-07-06	A4A	1994-11-24	134	OCT94
2031	Vallferrera	A3A	1994-07-06	C2	1994-11-22	475	OCT94
2032	Vallferrera	A3A	1994-07-06	C10	1994-11-22	275	OCT94
2033	Vallferrera	A3A	1994-07-06	A2C	1994-11-23	34	OCT94
2034	Vallferrera	A3A	1994-07-06	A2C	1994-11-23	34	OCT94
2035	Vallferrera	A3A	1994-07-06	A2C	1994-11-23	34	OCT94
2036	Vallferrera	A3A	1994-07-06	A2C	1994-11-23	34	OCT94
2037	Vallferrera	A3A	1994-07-06	A2C	1994-11-23	34	OCT94
2038	Vallferrera	A3A	1994-07-06	A2C	1994-11-23	34	OCT94
2046	Vallferrera	A3A	1994-07-06	A3B	1994-11-24	33	OCT94
2047	Vallferrera	A3A	1994-07-06	A3B	1994-11-24	33	OCT94
2048	Vallferrera	A3A	1994-07-06	A3B	1994-11-24	33	OCT94
2049	Vallferrera	A3A	1994-07-06	A3B	1994-11-24	33	OCT94
2050	Vallferrera	A3A	1994-07-06	A3C	1994-11-24	66	OCT94
2051	Vallferrera	A3A	1994-07-06	A4B	1994-11-24	133	OCT94
2052	Vallferrera	A3A	1994-07-06	A5A	1994-11-24	200	OCT94
2053	Vallferrera	A3B	1994-07-06	A3A	1994-11-24	33	OCT94
2065	Vallferrera	A3B	1994-07-06	A3C	1994-11-24	33	OCT94
2080	Vallferrera	A3C	1994-07-06	A4A	1994-11-24	34	OCT94
2081	Vallferrera	A3C	1994-07-06	A4B	1994-11-24	67	OCT94
2082	Vallferrera	A4A	1994-07-07	A3A	1994-11-24	100	OCT94
2083	Vallferrera	A4A	1994-07-07	A3B	1994-11-24	67	OCT94
2084	Vallferrera	A4A	1994-07-07	A3B	1994-11-24	67	OCT94
2085	Vallferrera	A4A	1994-07-07	A3C	1994-11-24	34	OCT94
2094	Vallferrera	A4A	1994-07-07	A5A	1994-11-24	100	OCT94
2095	Vallferrera	A4B	1994-07-07	A3C	1994-11-24	67	OCT94
2096	Vallferrera	A4B	1994-07-07	A3C	1994-11-24	67	OCT94
2101	Vallferrera	A4B	1994-07-07	A4C	1994-11-24	33	OCT94
2102	Vallferrera	A4B	1994-07-07	A5A	1994-11-24	67	OCT94
2103	Vallferrera	A4B	1994-07-07	A5C	1994-11-24	133	OCT94
2110	Vallferrera	A5A	1994-07-07	A1A	1994-11-23	400	OCT94
2111	Vallferrera	A5A	1994-07-07	A1B	1994-11-23	367	OCT94
2112	Vallferrera	A5A	1994-07-07	A4C	1994-11-24	34	OCT94
2120	Vallferrera	A5A	1994-07-07	A5B	1994-11-24	33	OCT94
2121	Vallferrera	A5B	1994-07-07	A5A	1994-11-24	33	OCT94
2125	Vallferrera	A5B	1994-07-07	A5C	1994-11-24	33	OCT94
2126	Vallferrera	A5B	1994-07-07	A5C	1994-11-24	33	OCT94
2132	Pallaresa	D1B	1992-09-25	D1C	1993-05-21	33	MAY93
2133	Pallaresa	D2B	1992-09-25	D2C	1993-05-22	33	MAY93
2134	Pallaresa	D5B	1992-09-26	D5A	1993-05-22	30	MAY93
2135	Pallaresa	D4B	1992-09-26	D4A	1993-05-22	25	MAY93
2139	Pallaresa	D5B	1992-09-26	D5C	1993-05-22	30	MAY93
2140	Pallaresa	D5B	1992-09-26	D5C	1993-05-22	30	MAY93
2141	Pallaresa	D5B	1992-09-26	D5C	1993-05-22	30	MAY93
2142	Pallaresa	D5B	1992-09-26	D5C	1993-05-22	30	MAY93
2143	Pallaresa	D3B	1992-09-26	D3C	1993-05-22	33	MAY93
2144	Pallaresa	D3B	1992-09-26	D3C	1993-05-22	33	MAY93
2145	Pallaresa	D5B	1992-09-26	D6C	1993-05-22	125	MAY93
2146	Pallaresa	D5B	1992-09-26	H2	1993-05-23	180	MAY93
2147	Pallaresa	D6B	1992-09-27	D6A	1993-05-22	30	MAY93
2148	Pallaresa	D6B	1992-09-27	D6A	1993-05-22	30	MAY93
2149	Pallaresa	D6B	1992-09-27	D6A	1993-05-22	30	MAY93
2152	Pallaresa	D6B	1992-09-27	D6C	1993-05-22	30	MAY93
2153	Pallaresa	D6B	1992-09-27	D6C	1993-05-22	30	MAY93
2154	Pallaresa	D6B	1992-09-27	D6C	1993-05-22	30	MAY93
2155	Pallaresa	D6B	1992-09-27	D6C	1993-05-22	30	MAY93
2156	Pallaresa	D6B	1992-09-27	D6C	1993-05-22	30	MAY93
2157	Pallaresa	D6B	1992-09-27	D6C	1993-05-22	30	MAY93
2158	Pallaresa	D6B	1992-09-27	D6C	1993-05-22	30	MAY93
2159	Pallaresa	D6B	1992-09-27	H1	1993-05-23	60	MAY93
2160	Pallaresa	H10	1992-09-28	H7	1993-05-23	75	MAY93
2161	Pallaresa	H10	1992-09-28	H8	1993-05-23	50	MAY93
2162	Pallaresa	H8	1992-09-28	H6	1993-05-23	50	MAY93
2163	Pallaresa	H10	1992-09-28	H9	1993-05-23	25	MAY93
2164	Pallaresa	H7	1992-09-28	H6	1993-05-23	25	MAY93
2210	Pallaresa	H10	1992-09-28	H11	1993-05-23	25	MAY93
2211	Pallaresa	H10	1992-09-28	H11	1993-05-23	25	MAY93
2212	Pallaresa	H11	1992-09-28	H12	1993-05-23	25	MAY93
2213	Pallaresa	H6	1992-09-28	H7	1993-05-23	25	MAY93
2214	Pallaresa	H9	1992-09-28	H10	1993-05-23	25	MAY93
2215	Pallaresa	H9	1992-09-28	H10	1993-05-23	25	MAY93
2216	Pallaresa	H2	1992-09-28	H4	1993-05-23	50	MAY93
2217	Pallaresa	H7	1992-09-28	H10	1993-05-23	75	MAY93
2218	Pallaresa	U2B	1992-09-29	H10	1993-05-23	203	MAY93
2219	Pallaresa	U2B	1992-09-29	H11	1993-05-23	178	MAY93
2220	Pallaresa	U2B	1992-09-29	U1A	1993-05-24	128	MAY93
2221	Pallaresa	U2B	1992-09-29	U1C	1993-05-24	68	MAY93
2222	Pallaresa	U1B	1992-09-29	H12	1993-05-23	55	MAY93
2223	Pallaresa	U1B	1992-09-29	H12	1993-05-23	55	MAY93
2224	Pallaresa	U3B	1992-09-29	U3A	1993-05-24	33	MAY93
2225	Pallaresa	U3B	1992-09-29	U3A	1993-05-24	33	MAY93
2226	Pallaresa	U3B	1992-09-29	U3A	1993-05-24	33	MAY93
2227	Pallaresa	U3B	1992-09-29	U3A	1993-05-24	33	MAY93
2228	Pallaresa	U3B	1992-09-29	U3A	1993-05-24	33	MAY93
2229	Pallaresa	U3B	1992-09-29	U3A	1993-05-24	33	MAY93
2230	Pallaresa	U3B	1992-09-29	U3A	1993-05-24	33	MAY93
2231	Pallaresa	U1B	1992-09-29	U1A	1993-05-24	30	MAY93
2232	Pallaresa	U1B	1992-09-29	U1A	1993-05-24	30	MAY93
2233	Pallaresa	U1B	1992-09-29	U1A	1993-05-24	30	MAY93
2234	Pallaresa	U1B	1992-09-29	U1A	1993-05-24	30	MAY93
2235	Pallaresa	U1B	1992-09-29	U1A	1993-05-24	30	MAY93
2236	Pallaresa	U1B	1992-09-29	U1A	1993-05-24	30	MAY93
2237	Pallaresa	U1B	1992-09-29	U1A	1993-05-24	30	MAY93
2238	Pallaresa	U1B	1992-09-29	U1A	1993-05-24	30	MAY93
2248	Pallaresa	U1B	1992-09-29	U1C	1993-05-24	30	MAY93
2249	Pallaresa	U1B	1992-09-29	U1C	1993-05-24	30	MAY93
2250	Pallaresa	U1B	1992-09-29	U1C	1993-05-24	30	MAY93
2251	Pallaresa	U1B	1992-09-29	U1C	1993-05-24	30	MAY93
2252	Pallaresa	U1B	1992-09-29	U1C	1993-05-24	30	MAY93
2253	Pallaresa	U1B	1992-09-29	U1C	1993-05-24	30	MAY93
2254	Pallaresa	U2B	1992-09-29	U2C	1993-05-24	33	MAY93
2255	Pallaresa	U2B	1992-09-29	U2C	1993-05-24	33	MAY93
2256	Pallaresa	U2B	1992-09-29	U2C	1993-05-24	33	MAY93
2257	Pallaresa	U2B	1992-09-29	U2C	1993-05-24	33	MAY93
2258	Pallaresa	U3B	1992-09-29	U3C	1993-05-24	33	MAY93
2259	Pallaresa	U3B	1992-09-29	U3C	1993-05-24	33	MAY93
2260	Pallaresa	U3B	1992-09-29	U3C	1993-05-24	33	MAY93
2261	Pallaresa	U3B	1992-09-29	U3C	1993-05-24	33	MAY93
2262	Pallaresa	U3B	1992-09-29	U3C	1993-05-24	33	MAY93
2263	Pallaresa	U3B	1992-09-29	U3C	1993-05-24	33	MAY93
2264	Pallaresa	U3B	1992-09-29	U3C	1993-05-24	33	MAY93
2265	Pallaresa	U3B	1992-09-29	U3C	1993-05-24	33	MAY93
2266	Pallaresa	U3B	1992-09-29	U3C	1993-05-24	33	MAY93
2267	Pallaresa	U3B	1992-09-29	U3C	1993-05-24	33	MAY93
2268	Pallaresa	U5B	1992-09-30	D3B	1993-05-22	1275	MAY93
2269	Pallaresa	U5C	1992-09-30	U1A	1993-05-24	461	MAY93
2270	Pallaresa	U4A	1992-09-30	U3C	1993-05-24	34	MAY93
2271	Pallaresa	U5A	1992-09-30	U4C	1993-05-24	34	MAY93
2272	Pallaresa	U5B	1992-09-30	U5A	1993-05-24	33	MAY93
2273	Pallaresa	U5B	1992-09-30	U5A	1993-05-24	33	MAY93
2301	Pallaresa	U5B	1992-09-30	U5C	1993-05-24	33	MAY93
2302	Pallaresa	U5B	1992-09-30	U5C	1993-05-24	33	MAY93
2303	Pallaresa	U5B	1992-09-30	U5C	1993-05-24	33	MAY93
2304	Pallaresa	U4A	1992-09-30	U4C	1993-05-24	66	MAY93
2305	Pallaresa	U4A	1992-09-30	U4C	1993-05-24	66	MAY93
2306	Pallaresa	U4A	1992-09-30	U4C	1993-05-24	66	MAY93
2307	Pallaresa	U4C	1992-09-30	U5B	1993-05-24	67	MAY93
2308	Pallaresa	U8B	1992-10-24	U4C	1993-05-24	764	MAY93
2309	Pallaresa	U6B	1992-10-24	U6A	1993-05-24	33	MAY93
2310	Pallaresa	U6B	1992-10-24	U6A	1993-05-24	33	MAY93
2311	Pallaresa	U6B	1992-10-24	U6A	1993-05-24	33	MAY93
2312	Pallaresa	U6B	1992-10-24	U6A	1993-05-24	33	MAY93
2313	Pallaresa	U6B	1992-10-24	U6A	1993-05-24	33	MAY93
2314	Pallaresa	U7B	1992-10-24	U7A	1993-05-24	33	MAY93
2315	Pallaresa	U7B	1992-10-24	U7A	1993-05-24	33	MAY93
2316	Pallaresa	U7B	1992-10-24	U7A	1993-05-24	33	MAY93
2317	Pallaresa	U7B	1992-10-24	U7A	1993-05-24	33	MAY93
2318	Pallaresa	U7B	1992-10-24	U7A	1993-05-24	33	MAY93
2319	Pallaresa	U7B	1992-10-24	U7A	1993-05-24	33	MAY93
2320	Pallaresa	U7B	1992-10-24	U7A	1993-05-24	33	MAY93
2321	Pallaresa	U8B	1992-10-24	U8A	1993-05-25	30	MAY93
2322	Pallaresa	U8B	1992-10-24	U8A	1993-05-25	30	MAY93
2323	Pallaresa	U8B	1992-10-24	U8A	1993-05-25	30	MAY93
2324	Pallaresa	U8B	1992-10-24	U8A	1993-05-25	30	MAY93
2325	Pallaresa	U8B	1992-10-24	U8A	1993-05-25	30	MAY93
2326	Pallaresa	U8B	1992-10-24	U8A	1993-05-25	30	MAY93
2342	Pallaresa	U8B	1992-10-24	U8C	1993-05-25	30	MAY93
2343	Pallaresa	U8B	1992-10-24	U8C	1993-05-25	30	MAY93
2344	Pallaresa	U8B	1992-10-24	U8C	1993-05-25	30	MAY93
2345	Pallaresa	U8B	1992-10-24	U8C	1993-05-25	30	MAY93
2346	Pallaresa	U8B	1992-10-24	U8C	1993-05-25	30	MAY93
2347	Pallaresa	U8B	1992-10-24	U8C	1993-05-25	30	MAY93
2348	Pallaresa	U8B	1992-10-24	U8C	1993-05-25	30	MAY93
2349	Pallaresa	U8B	1992-10-24	U8C	1993-05-25	30	MAY93
2350	Pallaresa	U8B	1992-10-24	U8C	1993-05-25	30	MAY93
2351	Pallaresa	U8B	1992-10-24	U8C	1993-05-25	30	MAY93
2352	Pallaresa	U8B	1992-10-24	U8C	1993-05-25	30	MAY93
2353	Pallaresa	U8B	1992-10-24	U8C	1993-05-25	30	MAY93
2354	Pallaresa	U8B	1992-10-24	U8C	1993-05-25	30	MAY93
2355	Pallaresa	U8B	1992-10-24	U8C	1993-05-25	30	MAY93
2356	Pallaresa	U8B	1992-10-24	U8C	1993-05-25	30	MAY93
2357	Pallaresa	U6B	1992-10-24	U6C	1993-05-24	33	MAY93
2358	Pallaresa	U6B	1992-10-24	U6C	1993-05-24	33	MAY93
2359	Pallaresa	U6B	1992-10-24	U6C	1993-05-24	33	MAY93
2360	Pallaresa	U6B	1992-10-24	U6C	1993-05-24	33	MAY93
2361	Pallaresa	U6B	1992-10-24	U6C	1993-05-24	33	MAY93
2362	Pallaresa	U6B	1992-10-24	U6C	1993-05-24	33	MAY93
2363	Pallaresa	U7B	1992-10-24	U7C	1993-05-24	33	MAY93
2364	Pallaresa	U7B	1992-10-24	U7C	1993-05-24	33	MAY93
2365	Pallaresa	U7B	1992-10-24	U7C	1993-05-24	33	MAY93
2366	Pallaresa	U7B	1992-10-24	U7C	1993-05-24	33	MAY93
2367	Pallaresa	U8B	1992-10-24	U9B	1993-05-25	223	MAY93
2368	Pallaresa	U8B	1992-10-24	U12C	1993-05-25	1139	MAY93
2369	Pallaresa	U9B	1992-10-25	U8C	1993-05-25	193	MAY93
2370	Pallaresa	U9B	1992-10-25	U9A	1993-05-25	33	MAY93
2371	Pallaresa	U9B	1992-10-25	U9A	1993-05-25	33	MAY93
2372	Pallaresa	U9B	1992-10-25	U9A	1993-05-25	33	MAY93
2373	Pallaresa	U9B	1992-10-25	U9A	1993-05-25	33	MAY93
2374	Pallaresa	U9B	1992-10-25	U9A	1993-05-25	33	MAY93
2375	Pallaresa	U9B	1992-10-25	U9A	1993-05-25	33	MAY93
2376	Pallaresa	U10B	1992-10-25	U10A	1993-05-25	30	MAY93
2377	Pallaresa	U10B	1992-10-25	U10A	1993-05-25	30	MAY93
2378	Pallaresa	U10B	1992-10-25	U10A	1993-05-25	30	MAY93
2379	Pallaresa	U10B	1992-10-25	U10A	1993-05-25	30	MAY93
2380	Pallaresa	U10B	1992-10-25	U10A	1993-05-25	30	MAY93
2381	Pallaresa	U10B	1992-10-25	U10A	1993-05-25	30	MAY93
2382	Pallaresa	U10B	1992-10-25	U10A	1993-05-25	30	MAY93
2383	Pallaresa	U10B	1992-10-25	U10A	1993-05-25	30	MAY93
2384	Pallaresa	U10B	1992-10-25	U10A	1993-05-25	30	MAY93
2385	Pallaresa	U11B	1992-10-25	U11A	1993-05-25	25	MAY93
2386	Pallaresa	U11B	1992-10-25	U11A	1993-05-25	25	MAY93
2387	Pallaresa	U11B	1992-10-25	U11A	1993-05-25	25	MAY93
2388	Pallaresa	U11B	1992-10-25	U11A	1993-05-25	25	MAY93
2389	Pallaresa	U11B	1992-10-25	U11A	1993-05-25	25	MAY93
2390	Pallaresa	U11B	1992-10-25	U11A	1993-05-25	25	MAY93
2391	Pallaresa	U11B	1992-10-25	U11A	1993-05-25	25	MAY93
2392	Pallaresa	U11B	1992-10-25	U11A	1993-05-25	25	MAY93
2416	Pallaresa	U10B	1992-10-25	U10C	1993-05-25	30	MAY93
2417	Pallaresa	U10B	1992-10-25	U10C	1993-05-25	30	MAY93
2418	Pallaresa	U10B	1992-10-25	U10C	1993-05-25	30	MAY93
2419	Pallaresa	U10B	1992-10-25	U10C	1993-05-25	30	MAY93
2420	Pallaresa	U10B	1992-10-25	U10C	1993-05-25	30	MAY93
2421	Pallaresa	U10B	1992-10-25	U10C	1993-05-25	30	MAY93
2422	Pallaresa	U9B	1992-10-25	U9C	1993-05-25	33	MAY93
2423	Pallaresa	U9B	1992-10-25	U9C	1993-05-25	33	MAY93
2424	Pallaresa	U9B	1992-10-25	U9C	1993-05-25	33	MAY93
2425	Pallaresa	U9B	1992-10-25	U9C	1993-05-25	33	MAY93
2426	Pallaresa	U9B	1992-10-25	U9C	1993-05-25	33	MAY93
2427	Pallaresa	U9B	1992-10-25	U9C	1993-05-25	33	MAY93
2428	Pallaresa	U9B	1992-10-25	U9C	1993-05-25	33	MAY93
2429	Pallaresa	U9B	1992-10-25	U9C	1993-05-25	33	MAY93
2430	Pallaresa	U9B	1992-10-25	U9C	1993-05-25	33	MAY93
2431	Pallaresa	U14B	1992-10-26	D5A	1993-05-22	3729	MAY93
2432	Pallaresa	U14B	1992-10-26	U9C	1993-05-25	1863	MAY93
2433	Pallaresa	U12B	1992-10-26	U9A	1993-05-25	909	MAY93
2434	Pallaresa	U12B	1992-10-26	U9A	1993-05-25	909	MAY93
2435	Pallaresa	U12B	1992-10-26	U9C	1993-05-25	843	MAY93
2436	Pallaresa	U12B	1992-10-26	U12A	1993-05-25	40	MAY93
2437	Pallaresa	U12B	1992-10-26	U12A	1993-05-25	40	MAY93
2438	Pallaresa	U12B	1992-10-26	U12A	1993-05-25	40	MAY93
2439	Pallaresa	U12B	1992-10-26	U12A	1993-05-25	40	MAY93
2440	Pallaresa	U12B	1992-10-26	U12A	1993-05-25	40	MAY93
2441	Pallaresa	U14B	1992-10-26	U14A	1993-05-25	40	MAY93
2442	Pallaresa	U14B	1992-10-26	U14A	1993-05-25	40	MAY93
2443	Pallaresa	U15B	1992-10-26	U15A	1993-05-25	35	MAY93
2444	Pallaresa	U15B	1992-10-26	U15A	1993-05-25	35	MAY93
2445	Pallaresa	U13B	1992-10-26	U13A	1993-05-25	33	MAY93
2446	Pallaresa	U13B	1992-10-26	U13A	1993-05-25	33	MAY93
2447	Pallaresa	U13B	1992-10-26	U13A	1993-05-25	33	MAY93
2448	Pallaresa	U13B	1992-10-26	U13A	1993-05-25	33	MAY93
2449	Pallaresa	U13B	1992-10-26	U13A	1993-05-25	33	MAY93
2450	Pallaresa	U13B	1992-10-26	U13A	1993-05-25	33	MAY93
2451	Pallaresa	U13B	1992-10-26	U13A	1993-05-25	33	MAY93
2452	Pallaresa	U13B	1992-10-26	U13A	1993-05-25	33	MAY93
2474	Pallaresa	U13B	1992-10-26	U13C	1993-05-25	33	MAY93
2475	Pallaresa	U13B	1992-10-26	U13C	1993-05-25	33	MAY93
2476	Pallaresa	U13B	1992-10-26	U13C	1993-05-25	33	MAY93
2477	Pallaresa	U13B	1992-10-26	U13C	1993-05-25	33	MAY93
2478	Pallaresa	U13B	1992-10-26	U13C	1993-05-25	33	MAY93
2479	Pallaresa	U13B	1992-10-26	U13C	1993-05-25	33	MAY93
2480	Pallaresa	U15B	1992-10-26	U15C	1993-05-25	35	MAY93
2481	Pallaresa	U15B	1992-10-26	U15C	1993-05-25	35	MAY93
2482	Pallaresa	U12B	1992-10-26	U12C	1993-05-25	40	MAY93
2483	Pallaresa	U12B	1992-10-26	U12C	1993-05-25	40	MAY93
2484	Pallaresa	U12B	1992-10-26	U12C	1993-05-25	40	MAY93
2485	Pallaresa	U12B	1992-10-26	U12C	1993-05-25	40	MAY93
2486	Pallaresa	U12B	1992-10-26	U12C	1993-05-25	40	MAY93
2487	Pallaresa	U12B	1992-10-26	U12C	1993-05-25	40	MAY93
2488	Pallaresa	U12B	1992-10-26	U12C	1993-05-25	40	MAY93
2489	Pallaresa	U12B	1992-10-26	U12C	1993-05-25	40	MAY93
2490	Pallaresa	U12B	1992-10-26	U12C	1993-05-25	40	MAY93
2491	Pallaresa	U12B	1992-10-26	U12C	1993-05-25	40	MAY93
2492	Pallaresa	U14B	1992-10-26	U14C	1993-05-25	40	MAY93
2493	Pallaresa	U14B	1992-10-26	U14C	1993-05-25	40	MAY93
2494	Pallaresa	U14B	1992-10-26	U14C	1993-05-25	40	MAY93
2501	Pallaresa	D6C	1993-05-22	D5C	1993-11-17	95	OCT93
2503	Pallaresa	D6A	1993-05-22	H12	1993-11-18	365	OCT93
2504	Pallaresa	H11	1993-05-23	H10	1993-11-18	25	OCT93
2512	Pallaresa	H8	1993-05-23	H11	1993-11-18	75	OCT93
2518	Pallaresa	H4	1993-05-23	H3	1993-11-18	25	OCT93
2519	Pallaresa	H5	1993-05-23	H3	1993-11-18	50	OCT93
2522	Pallaresa	H11	1993-05-23	H6	1993-11-18	125	OCT93
2525	Pallaresa	H7	1993-05-23	H6	1993-11-18	25	OCT93
2528	Pallaresa	H8	1993-05-23	H7	1993-11-18	25	OCT93
2529	Pallaresa	H8	1993-05-23	H7	1993-11-18	25	OCT93
2531	Pallaresa	H11	1993-05-23	H9	1993-11-18	50	OCT93
2532	Pallaresa	H7	1993-05-23	H9	1993-11-18	50	OCT93
2537	Pallaresa	H9	1993-05-23	U1A	1993-11-19	100	OCT93
2538	Pallaresa	H5	1993-05-23	U5C	1993-11-19	661	OCT93
2539	Pallaresa	U3B	1993-05-24	D3C	1993-11-19	1042	OCT93
2545	Pallaresa	U1A	1993-05-24	U2C	1993-11-19	161	OCT93
2546	Pallaresa	U2B	1993-05-24	U2C	1993-11-19	33	OCT93
2553	Pallaresa	U3B	1993-05-24	U3A	1993-11-19	33	OCT93
2557	Pallaresa	U3C	1993-05-24	U4A	1993-11-19	34	OCT93
2560	Pallaresa	U4B	1993-05-24	U4A	1993-11-19	33	OCT93
2563	Pallaresa	U3B	1993-05-24	U4C	1993-11-19	133	OCT93
2564	Pallaresa	U3C	1993-05-24	U4C	1993-11-19	100	OCT93
2570	Pallaresa	U3C	1993-05-24	U5B	1993-11-19	167	OCT93
2571	Pallaresa	U5A	1993-05-24	U5B	1993-11-19	33	OCT93
2572	Pallaresa	U6B	1993-05-24	U5B	1993-11-19	200	OCT93
2573	Pallaresa	U5B	1993-05-24	U5C	1993-11-19	33	OCT93
2577	Pallaresa	U6A	1993-05-24	U6B	1993-11-20	33	OCT93
2581	Pallaresa	U1A	1993-05-24	U7B	1993-11-20	828	OCT93
2582	Pallaresa	U7A	1993-05-24	U7B	1993-11-20	33	OCT93
2583	Pallaresa	U7C	1993-05-24	U7B	1993-11-20	33	OCT93
2584	Pallaresa	U7B	1993-05-24	U7C	1993-11-20	33	OCT93
2591	Pallaresa	U10A	1993-05-25	U10B	1993-11-20	30	OCT93
2595	Pallaresa	U11A	1993-05-25	U11B	1993-11-20	25	OCT93
2596	Pallaresa	U11A	1993-05-25	U11B	1993-11-20	25	OCT93
2597	Pallaresa	U11A	1993-05-25	U11B	1993-11-20	25	OCT93
2598	Pallaresa	U11A	1993-05-25	U11B	1993-11-20	25	OCT93
2600	Pallaresa	U10B	1993-05-25	U11C	1993-11-20	215	OCT93
2601	Pallaresa	U11B	1993-05-25	U11C	1993-11-20	25	OCT93
2602	Pallaresa	U11B	1993-05-25	U11C	1993-11-20	25	OCT93
2603	Pallaresa	U12C	1993-05-25	U125	1993-11-21	190	OCT93
2608	Pallaresa	U12B	1993-05-25	U12A	1993-11-21	40	OCT93
2613	Pallaresa	U12B	1993-05-25	U12C	1993-11-21	40	OCT93
2614	Pallaresa	U12B	1993-05-25	U12C	1993-11-21	40	OCT93
2623	Pallaresa	U13B	1993-05-25	U13C	1993-11-21	33	OCT93
2624	Pallaresa	U14B	1993-05-25	U14C	1993-11-21	40	OCT93
2625	Pallaresa	U14B	1993-05-25	U14C	1993-11-21	40	OCT93
2627	Pallaresa	U8A	1993-05-25	U7C	1993-11-20	234	OCT93
2629	Pallaresa	U8B	1993-05-25	U8A	1993-11-20	30	OCT93
2630	Pallaresa	U8A	1993-05-25	U8B	1993-11-20	30	OCT93
2642	Pallaresa	U9A	1993-05-25	U8C	1993-11-20	160	OCT93
2643	Pallaresa	U9A	1993-05-25	U8C	1993-11-20	160	OCT93
2651	Pallaresa	U9C	1993-05-25	U9B	1993-11-20	33	OCT93
2652	Pallaresa	U9C	1993-05-25	U9B	1993-11-20	33	OCT93
2653	Pallaresa	U9C	1993-05-25	U9B	1993-11-20	33	OCT93
2654	Pallaresa	U9C	1993-05-25	U9B	1993-11-20	33	OCT93
2658	Pallaresa	D1C	1993-11-17	D1B	1994-07-08	33	JUL94
2659	Pallaresa	D1B	1993-11-17	D1C	1994-07-08	33	JUL94
2661	Pallaresa	D6C	1993-11-17	D4A	1994-07-09	225	JUL94
2664	Pallaresa	D5C	1993-11-17	D5B	1994-07-09	30	JUL94
2669	Pallaresa	D5C	1993-11-17	D6A	1994-07-09	35	JUL94
2675	Pallaresa	D6A	1993-11-17	H2	1994-07-10	115	JUL94
2676	Pallaresa	D5A	1993-11-17	H6	1994-07-10	310	JUL94
2677	Pallaresa	H2	1993-11-18	D5B	1994-07-09	180	JUL94
2678	Pallaresa	H1	1993-11-18	D6C	1994-07-09	30	JUL94
2679	Pallaresa	H1	1993-11-18	D6C	1994-07-09	30	JUL94
2682	Pallaresa	H2	1993-11-18	H1	1994-07-10	25	JUL94
2686	Pallaresa	H11	1993-11-18	H10	1994-07-10	25	JUL94
2687	Pallaresa	H9	1993-11-18	H10	1994-07-10	25	JUL94
2688	Pallaresa	H9	1993-11-18	H10	1994-07-10	25	JUL94
2689	Pallaresa	H9	1993-11-18	H10	1994-07-10	25	JUL94
2690	Pallaresa	H9	1993-11-18	H10	1994-07-10	25	JUL94
2700	Pallaresa	H3	1993-11-18	H2	1994-07-10	25	JUL94
2704	Pallaresa	H12	1993-11-18	H4	1994-07-10	200	JUL94
2705	Pallaresa	H3	1993-11-18	H4	1994-07-10	25	JUL94
2708	Pallaresa	H4	1993-11-18	H5	1994-07-10	25	JUL94
2709	Pallaresa	H4	1993-11-18	H5	1994-07-10	25	JUL94
2710	Pallaresa	H4	1993-11-18	H5	1994-07-10	25	JUL94
2712	Pallaresa	H6	1993-11-18	H5	1994-07-10	25	JUL94
2713	Pallaresa	H6	1993-11-18	H5	1994-07-10	25	JUL94
2714	Pallaresa	H5	1993-11-18	H6	1994-07-10	25	JUL94
2721	Pallaresa	H7	1993-11-18	H6	1994-07-10	25	JUL94
2722	Pallaresa	H4	1993-11-18	H7	1994-07-10	75	JUL94
2723	Pallaresa	H6	1993-11-18	H7	1994-07-10	25	JUL94
2724	Pallaresa	H6	1993-11-18	H7	1994-07-10	25	JUL94
2727	Pallaresa	H8	1993-11-18	H7	1994-07-10	25	JUL94
2728	Pallaresa	H8	1993-11-18	H7	1994-07-10	25	JUL94
2730	Pallaresa	H9	1993-11-18	H8	1994-07-10	25	JUL94
2731	Pallaresa	H8	1993-11-18	H9	1994-07-10	25	JUL94
2738	Pallaresa	H12	1993-11-18	U1A	1994-07-11	25	JUL94
2739	Pallaresa	H9	1993-11-18	U2C	1994-07-11	261	JUL94
2745	Pallaresa	U4B	1993-11-19	H7	1994-07-10	478	JUL94
2747	Pallaresa	U1A	1993-11-19	U1B	1994-07-11	30	JUL94
2753	Pallaresa	U4C	1993-11-19	U1C	1994-07-11	301	JUL94
2754	Pallaresa	U1C	1993-11-19	U2A	1994-07-11	35	JUL94
2755	Pallaresa	U2C	1993-11-19	U2B	1994-07-11	33	JUL94
2761	Pallaresa	U3A	1993-11-19	U3B	1994-07-11	33	JUL94
2764	Pallaresa	U4C	1993-11-19	U3B	1994-07-11	133	JUL94
2765	Pallaresa	U2C	1993-11-19	U3C	1994-07-11	100	JUL94
2766	Pallaresa	U3B	1993-11-19	U3C	1994-07-11	33	JUL94
2767	Pallaresa	U5B	1993-11-19	U3C	1994-07-11	167	JUL94
2770	Pallaresa	U4B	1993-11-19	U4A	1994-07-11	33	JUL94
2771	Pallaresa	U5C	1993-11-19	U4A	1994-07-11	166	JUL94
2772	Pallaresa	U4A	1993-11-19	U4B	1994-07-11	33	JUL94
2777	Pallaresa	U4C	1993-11-19	U4B	1994-07-11	33	JUL94
2778	Pallaresa	U4C	1993-11-19	U4B	1994-07-11	33	JUL94
2779	Pallaresa	U5B	1993-11-19	U4B	1994-07-11	100	JUL94
2784	Pallaresa	U5B	1993-11-19	U4C	1994-07-11	67	JUL94
2785	Pallaresa	U5C	1993-11-19	U4C	1994-07-11	100	JUL94
2786	Pallaresa	U4C	1993-11-19	U5A	1994-07-11	34	JUL94
2787	Pallaresa	U4C	1993-11-19	U5A	1994-07-11	34	JUL94
2790	Pallaresa	U5B	1993-11-19	U5A	1994-07-11	33	JUL94
2792	Pallaresa	U5C	1993-11-19	U5B	1994-07-11	33	JUL94
2793	Pallaresa	U5C	1993-11-19	U5B	1994-07-11	33	JUL94
2806	Pallaresa	U10B	1993-11-20	U10A	1994-06-07	30	JUL94
2807	Pallaresa	U10B	1993-11-20	U10A	1994-06-07	30	JUL94
2816	Pallaresa	U11C	1993-11-20	U11B	1994-06-07	25	JUL94
2817	Pallaresa	U11B	1993-11-20	U11C	1994-06-07	25	JUL94
2821	Pallaresa	U6C	1993-11-20	U5C	1994-07-11	200	JUL94
2824	Pallaresa	U6B	1993-11-20	U6A	1994-06-07	33	JUL94
2831	Pallaresa	U7B	1993-11-20	U7A	1994-06-07	33	JUL94
2833	Pallaresa	U7C	1993-11-20	U7B	1994-06-07	33	JUL94
2841	Pallaresa	U8B	1993-11-20	U8A	1994-06-07	30	JUL94
2842	Pallaresa	U8B	1993-11-20	U8A	1994-06-07	30	JUL94
2843	Pallaresa	U8B	1993-11-20	U8C	1994-06-07	30	JUL94
2849	Pallaresa	U11A	1993-11-20	U9A	1994-06-07	394	JUL94
2850	Pallaresa	U8C	1993-11-20	U9A	1994-06-07	160	JUL94
2851	Pallaresa	U9B	1993-11-20	U9A	1994-06-07	33	JUL94
2852	Pallaresa	U9A	1993-11-20	U9B	1994-06-07	33	JUL94
2855	Pallaresa	U9B	1993-11-20	U9C	1994-06-07	33	JUL94
2856	Pallaresa	U9B	1993-11-20	U9C	1994-06-07	33	JUL94
2862	Pallaresa	U12A	1993-11-21	U12B	1994-06-07	40	JUL94
2868	Pallaresa	U12C	1993-11-21	U12B	1994-06-07	40	JUL94
2869	Pallaresa	U12C	1993-11-21	U12B	1994-06-07	40	JUL94
2870	Pallaresa	U12C	1993-11-21	U12B	1994-06-07	40	JUL94
2882	Pallaresa	U13A	1993-11-21	U13B	1994-06-08	33	JUL94
2883	Pallaresa	U13A	1993-11-21	U13B	1994-06-08	33	JUL94
2887	Pallaresa	U13C	1993-11-21	U13B	1994-06-08	33	JUL94
2888	Pallaresa	U13C	1993-11-21	U13B	1994-06-08	33	JUL94
2889	Pallaresa	U14C	1993-11-21	U13B	1994-06-08	547	JUL94
2890	Pallaresa	U13B	1993-11-21	U13C	1994-06-08	33	JUL94
2892	Pallaresa	U14C	1993-11-21	U14B	1994-06-08	40	JUL94
2895	Pallaresa	U13B	1993-11-21	U5C	1994-07-11	2276	JUL94
2902	Pallaresa	U10A	1994-06-07	U10C	1994-11-20	60	OCT94
2909	Pallaresa	U11B	1994-06-07	U11C	1994-11-20	25	OCT94
2915	Pallaresa	U12B	1994-06-07	U12A	1994-11-20	40	OCT94
2920	Pallaresa	U12C	1994-06-07	U12B	1994-11-20	40	OCT94
2921	Pallaresa	U12C	1994-06-07	U12B	1994-11-20	40	OCT94
2922	Pallaresa	U9A	1994-06-07	U12B	1994-11-20	909	OCT94
2927	Pallaresa	U9A	1994-06-07	U13C	1994-11-20	1455	OCT94
2928	Pallaresa	U12B	1994-06-07	U15B	1994-11-19	1525	OCT94
2929	Pallaresa	U6B	1994-06-07	U6A	1994-11-20	33	OCT94
2930	Pallaresa	U6A	1994-06-07	U6B	1994-11-20	33	OCT94
2931	Pallaresa	U6A	1994-06-07	U6C	1994-11-20	66	OCT94
2932	Pallaresa	U7B	1994-06-07	U7A	1994-11-20	33	OCT94
2933	Pallaresa	U11A	1994-06-07	U7B	1994-11-20	881	OCT94
2939	Pallaresa	U9A	1994-06-07	U8C	1994-11-20	160	OCT94
2940	Pallaresa	U9A	1994-06-07	U8C	1994-11-20	160	OCT94
2941	Pallaresa	U9B	1994-06-07	U9A	1994-11-20	33	OCT94
2945	Pallaresa	U9C	1994-06-07	U9B	1994-11-20	33	OCT94
2946	Pallaresa	U9C	1994-06-07	U9B	1994-11-20	33	OCT94
2947	Pallaresa	U9C	1994-06-07	U9B	1994-11-20	33	OCT94
2952	Pallaresa	U13B	1994-06-08	U13A	1994-11-20	33	OCT94
2953	Pallaresa	U13B	1994-06-08	U13A	1994-11-20	33	OCT94
2956	Pallaresa	U14C	1994-06-08	U14B	1994-11-19	40	OCT94
2958	Pallaresa	U15C	1994-06-08	U15B	1994-11-19	35	OCT94
2959	Pallaresa	U15B	1994-06-08	U15C	1994-11-19	35	OCT94
2967	Pallaresa	D3C	1994-07-09	D3B	1994-11-17	33	OCT94
2975	Pallaresa	D4B	1994-07-09	D4A	1994-11-17	25	OCT94
2976	Pallaresa	D4C	1994-07-09	D5A	1994-11-17	20	OCT94
2978	Pallaresa	D5B	1994-07-09	D5A	1994-11-17	30	OCT94
2979	Pallaresa	D6A	1994-07-09	D5A	1994-11-17	95	OCT94
2981	Pallaresa	D6A	1994-07-09	D5C	1994-11-17	35	OCT94
2983	Pallaresa	D6B	1994-07-09	D6A	1994-11-17	30	OCT94
2985	Pallaresa	D6A	1994-07-09	H2	1994-11-18	115	OCT94
2986	Pallaresa	D4A	1994-07-09	H6	1994-11-18	380	OCT94
2989	Pallaresa	H7	1994-07-10	H11	1994-11-18	100	OCT94
2995	Pallaresa	H2	1994-07-10	H4	1994-11-18	50	OCT94
2996	Pallaresa	H2	1994-07-10	H4	1994-11-18	50	OCT94
2997	Pallaresa	H3	1994-07-10	H4	1994-11-18	25	OCT94
2998	Pallaresa	H3	1994-07-10	H4	1994-11-18	25	OCT94
3001	Pallaresa	H5	1994-07-10	H4	1994-11-18	25	OCT94
3002	Pallaresa	H5	1994-07-10	H4	1994-11-18	25	OCT94
3004	Pallaresa	H5	1994-07-10	H6	1994-11-18	25	OCT94
3007	Pallaresa	H7	1994-07-10	H6	1994-11-18	25	OCT94
3010	Pallaresa	H4	1994-07-10	H8	1994-11-18	100	OCT94
3011	Pallaresa	H7	1994-07-10	H8	1994-11-18	25	OCT94
3014	Pallaresa	H10	1994-07-10	H9	1994-11-18	25	OCT94
3018	Pallaresa	H5	1994-07-10	U4A	1994-11-19	495	OCT94
3019	Pallaresa	U3C	1994-07-11	H11	1994-11-18	311	OCT94
3020	Pallaresa	U1A	1994-07-11	H12	1994-11-18	25	OCT94
3021	Pallaresa	U1A	1994-07-11	H12	1994-11-18	25	OCT94
3022	Pallaresa	U2C	1994-07-11	H9	1994-11-18	261	OCT94
3026	Pallaresa	U1A	1994-07-11	U1B	1994-11-19	30	OCT94
3027	Pallaresa	U1A	1994-07-11	U1B	1994-11-19	30	OCT94
3033	Pallaresa	U2C	1994-07-11	U1C	1994-11-19	101	OCT94
3035	Pallaresa	U2C	1994-07-11	U2B	1994-11-19	33	OCT94
3036	Pallaresa	U2C	1994-07-11	U2B	1994-11-19	33	OCT94
3038	Pallaresa	U3A	1994-07-11	U2C	1994-11-19	34	OCT94
3039	Pallaresa	U2C	1994-07-11	U3A	1994-11-19	34	OCT94
3040	Pallaresa	U2C	1994-07-11	U3B	1994-11-19	67	OCT94
3042	Pallaresa	U2C	1994-07-11	U3C	1994-11-19	100	OCT94
3043	Pallaresa	U3B	1994-07-11	U3C	1994-11-19	33	OCT94
3045	Pallaresa	U4A	1994-07-11	U3C	1994-11-19	34	OCT94
3047	Pallaresa	U4A	1994-07-11	U4B	1994-11-19	33	OCT94
3053	Pallaresa	U1A	1994-07-11	U4C	1994-11-19	361	OCT94
3054	Pallaresa	U3B	1994-07-11	U4C	1994-11-19	133	OCT94
3060	Pallaresa	U5A	1994-07-11	U4C	1994-11-19	34	OCT94
3061	Pallaresa	U4C	1994-07-11	U5A	1994-11-19	34	OCT94
3065	Pallaresa	U4C	1994-07-11	U5B	1994-11-19	67	OCT94
3069	Pallaresa	U5C	1994-07-11	U5B	1994-11-19	33	OCT94
3070	Pallaresa	U4A	1994-07-11	U5C	1994-11-19	166	OCT94
3071	Pallaresa	U5B	1994-07-11	U5C	1994-11-19	33	OCT94
